# Supplementary material for: Characterization of the distribution and dynamics of chromatin states in the C. elegans germline reveals substantial H3K4me3 remodeling during oogenesis
Source: Genome Res. 2024 Jan;34(1):57–69. doi: 10.1101/gr.278247.123 (PMC10903938; doi:10.1101/gr.278247.123)
Supplement: Supplement 2 [file Supplemental_File_1.zip]

Archive with 12 entries (9 files):
- Supplemental_File_1/__MACOSX/
- Supplemental_File_1/__MACOSX/._Supplemental_File_1
- Supplemental_File_1/__MACOSX/Supplemental_File_1/
- Supplemental_File_1/__MACOSX/Supplemental_File_1/._chrom_clusters_IGN.xml
- Supplemental_File_1/__MACOSX/Supplemental_File_1/._chrom_states_IGN.bed
- Supplemental_File_1/__MACOSX/Supplemental_File_1/._chrom_states_IGN.xml
- Supplemental_File_1/__MACOSX/Supplemental_File_1/._README.rtf
- Supplemental_File_1/Supplemental_File_1/
- Supplemental_File_1/Supplemental_File_1/chrom_clusters_IGN.xml
- Supplemental_File_1/Supplemental_File_1/chrom_states_IGN.bed
- Supplemental_File_1/Supplemental_File_1/chrom_states_IGN.xml
- Supplemental_File_1/Supplemental_File_1/README.rtf
