# Supplementary material for: Characterization of the distribution and dynamics of chromatin states in the C. elegans germline reveals substantial H3K4me3 remodeling during oogenesis
Source: Genome Res. 2024 Jan;34(1):57–69. doi: 10.1101/gr.278247.123 (PMC10903938; doi:10.1101/gr.278247.123)
Supplement: Supplement 2 [file Supplemental_File_1.zip › Supplemental_File_1/Supplemental_File_1/chrom_states_IGN.bed]

chrIII	5201	9400	4200	*	inactive_2
chrIII	34401	38400	4000	*	inactive_1
chrIII	40601	43800	3200	*	Het_2
chrIII	45001	54400	9400	*	inactive_1
chrIII	91001	94200	3200	*	Euchrom_1
chrIII	99801	105600	5800	*	quiescent
chrIII	107201	112800	5600	*	Het_1
chrIII	114601	118800	4200	*	Het_2
chrIII	141801	145000	3200	*	Het_1
chrIII	157201	160800	3600	*	Het_2
chrIII	173601	179800	6200	*	Het_2
chrIII	186801	190000	3200	*	active_TSS_gene
chrIII	193201	197000	3800	*	active_transcr
chrIII	205601	210400	4800	*	Het_2
chrIII	230401	234600	4200	*	Het_1
chrIII	236201	242800	6600	*	active_transcr
chrIII	248401	256000	7600	*	active_transcr
chrIII	273201	276400	3200	*	quiescent
chrIII	301001	305600	4600	*	Het_1
chrIII	321601	333000	11400	*	quiescent
chrIII	345001	348600	3600	*	active_TSS_gene
chrIII	349001	353000	4000	*	primed_TSS
chrIII	354001	357600	3600	*	primed_TSS
chrIII	366401	369600	3200	*	Het_2
chrIII	402001	405200	3200	*	Het_2
chrIII	505401	511200	5800	*	Het_2
chrIII	513201	518800	5600	*	Het_2
chrIII	519201	523000	3800	*	Het_2
chrIII	537801	543400	5600	*	quiescent
chrIII	552601	555800	3200	*	PC_repr
chrIII	569801	573400	3600	*	quiescent
chrIII	590801	595000	4200	*	active_transcr
chrIII	627001	630400	3400	*	quiescent
chrIII	643001	646800	3800	*	active_transcr
chrIII	649601	653200	3600	*	Het_1
chrIII	657401	661200	3800	*	Het_1
chrIII	685201	688400	3200	*	PC_repr
chrIII	732201	735600	3400	*	Het_2
chrIII	736001	740400	4400	*	Het_1
chrIII	752001	755800	3800	*	PC_repr
chrIII	761201	768600	7400	*	Het_1
chrIII	769201	773600	4400	*	Het_1
chrIII	778801	782600	3800	*	active_transcr
chrIII	787201	792400	5200	*	Het_1
chrIII	804001	811600	7600	*	Het_1
chrIII	819601	823200	3600	*	Het_1
chrIII	824201	831600	7400	*	Het_1
chrIII	836001	843800	7800	*	Het_1
chrIII	856201	859600	3400	*	active_transcr
chrIII	870601	877000	6400	*	Het_1
chrIII	943001	946800	3800	*	Het_1
chrIII	956001	960200	4200	*	quiescent
chrIII	966801	971600	4800	*	Het_2
chrIII	987601	999800	12200	*	PC_repr
chrIII	1000201	1003400	3200	*	PC_repr
chrIII	1033001	1036600	3600	*	Euchrom_1
chrIII	1063001	1066800	3800	*	active_transcr
chrIII	1077201	1080600	3400	*	active_TSS_gene
chrIII	1096401	1099600	3200	*	PC_repr
chrIII	1100001	1108200	8200	*	PC_repr
chrIII	1108401	1118200	9800	*	PC_repr
chrIII	1124601	1137000	12400	*	PC_repr
chrIII	1153601	1158000	4400	*	PC_repr
chrIII	1162001	1165200	3200	*	Het_1
chrIII	1179801	1183000	3200	*	PC_repr
chrIII	1191201	1201400	10200	*	active_transcr
chrIII	1267401	1272800	5400	*	PC_repr
chrIII	1289001	1292400	3400	*	quiescent
chrIII	1311801	1316000	4200	*	PC_repr
chrIII	1341601	1344800	3200	*	PC_repr
chrIII	1359201	1362800	3600	*	Het_2
chrIII	1363201	1370000	6800	*	quiescent
chrIII	1370001	1373600	3600	*	PC_repr
chrIII	1408601	1412800	4200	*	active_transcr
chrIII	1418001	1421800	3800	*	active_TSS_gene
chrIII	1430201	1434400	4200	*	quiescent
chrIII	1440001	1443200	3200	*	active_transcr
chrIII	1448601	1452600	4000	*	Het_1
chrIII	1458601	1463200	4600	*	quiescent
chrIII	1468001	1472000	4000	*	active_transcr
chrIII	1477001	1480200	3200	*	active_transcr
chrIII	1483601	1487800	4200	*	active_transcr
chrIII	1499801	1505600	5800	*	Euchrom_1
chrIII	1507601	1511600	4000	*	active_transcr
chrIII	1514601	1518400	3800	*	active_transcr
chrIII	1534601	1539800	5200	*	active_transcr
chrIII	1541601	1547400	5800	*	active_transcr
chrIII	1562401	1566200	3800	*	active_transcr
chrIII	1570001	1573800	3800	*	active_transcr
chrIII	1574001	1579000	5000	*	active_transcr
chrIII	1588201	1591600	3400	*	quiescent
chrIII	1592201	1596000	3800	*	quiescent
chrIII	1605201	1609400	4200	*	quiescent
chrIII	1612001	1615800	3800	*	quiescent
chrIII	1619401	1626000	6600	*	active_TSS_gene
chrIII	1626001	1630000	4000	*	quiescent
chrIII	1634201	1638200	4000	*	PC_repr
chrIII	1638601	1642400	3800	*	PC_repr
chrIII	1643201	1652200	9000	*	PC_repr
chrIII	1652801	1662400	9600	*	PC_repr
chrIII	1665201	1678000	12800	*	PC_repr
chrIII	1683601	1687800	4200	*	Het_2
chrIII	1693001	1698200	5200	*	PC_repr
chrIII	1716201	1722000	5800	*	Het_2
chrIII	1722801	1729000	6200	*	PC_repr
chrIII	1729401	1732600	3200	*	PC_repr
chrIII	1736601	1741400	4800	*	PC_repr
chrIII	1746001	1753000	7000	*	PC_repr
chrIII	1753401	1758200	4800	*	PC_repr
chrIII	1760001	1765600	5600	*	PC_repr
chrIII	1766001	1771800	5800	*	PC_repr
chrIII	1783201	1799600	16400	*	PC_repr
chrIII	1800601	1804200	3600	*	PC_repr
chrIII	1829401	1832800	3400	*	active_transcr
chrIII	1833001	1841000	8000	*	active_transcr
chrIII	1841001	1845600	4600	*	Euchrom_1
chrIII	1864201	1867600	3400	*	active_transcr
chrIII	1870201	1875600	5400	*	active_transcr
chrIII	1890201	1893400	3200	*	PC_repr
chrIII	1905001	1915200	10200	*	active_transcr
chrIII	1927801	1933000	5200	*	active_transcr
chrIII	1935201	1939600	4400	*	active_transcr
chrIII	1940001	1943600	3600	*	quiescent
chrIII	1944401	1948200	3800	*	active_transcr
chrIII	1948801	1953800	5000	*	active_TSS_gene
chrIII	1953801	1960600	6800	*	active_transcr
chrIII	1970801	1976600	5800	*	Het_2
chrIII	1977401	1983200	5800	*	Het_2
chrIII	1985601	1998000	12400	*	PC_repr
chrIII	2001801	2007200	5400	*	PC_repr
chrIII	2008201	2012800	4600	*	Het_2
chrIII	2013801	2023400	9600	*	PC_repr
chrIII	2030201	2035000	4800	*	quiescent
chrIII	2047401	2053000	5600	*	PC_repr
chrIII	2054001	2057800	3800	*	Het_2
chrIII	2060401	2066800	6400	*	PC_repr
chrIII	2082801	2086600	3800	*	Het_2
chrIII	2092001	2099200	7200	*	quiescent
chrIII	2103801	2107600	3800	*	active_transcr
chrIII	2108201	2111600	3400	*	quiescent
chrIII	2130201	2134200	4000	*	quiescent
chrIII	2134201	2151400	17200	*	active_transcr
chrIII	2153201	2158200	5000	*	active_transcr
chrIII	2161001	2168000	7000	*	active_transcr
chrIII	2174001	2198400	24400	*	active_transcr
chrIII	2226001	2231000	5000	*	PC_repr
chrIII	2242801	2249200	6400	*	Het_2
chrIII	2264001	2271000	7000	*	PC_repr
chrIII	2272601	2277800	5200	*	PC_repr
chrIII	2293601	2297800	4200	*	PC_repr
chrIII	2298401	2301800	3400	*	PC_repr
chrIII	2315401	2327600	12200	*	active_transcr
chrIII	2332001	2340600	8600	*	active_transcr
chrIII	2341001	2344200	3200	*	active_transcr
chrIII	2345201	2349400	4200	*	active_transcr
chrIII	2349801	2354200	4400	*	active_transcr
chrIII	2354601	2358000	3400	*	active_transcr
chrIII	2358201	2361400	3200	*	active_transcr
chrIII	2363201	2367400	4200	*	PC_repr
chrIII	2368401	2371800	3400	*	Het_2
chrIII	2372001	2375400	3400	*	quiescent
chrIII	2378801	2384800	6000	*	active_transcr
chrIII	2385401	2390800	5400	*	quiescent
chrIII	2395001	2401400	6400	*	active_transcr
chrIII	2407601	2412200	4600	*	active_transcr
chrIII	2438801	2442800	4000	*	PC_repr
chrIII	2450801	2455200	4400	*	PC_repr
chrIII	2473001	2476800	3800	*	Euchrom_1
chrIII	2482201	2486200	4000	*	active_transcr
chrIII	2490201	2494600	4400	*	active_transcr
chrIII	2512001	2515400	3400	*	active_transcr
chrIII	2515601	2528000	12400	*	active_transcr
chrIII	2536001	2539400	3400	*	active_transcr
chrIII	2539401	2543200	3800	*	Euchrom_1
chrIII	2567201	2575600	8400	*	active_transcr
chrIII	2588601	2592600	4000	*	active_transcr
chrIII	2593001	2596600	3600	*	active_transcr
chrIII	2620401	2625600	5200	*	active_transcr
chrIII	2642201	2647400	5200	*	PC_repr
chrIII	2649601	2653000	3400	*	PC_repr
chrIII	2666201	2676000	9800	*	Het_2
chrIII	2683801	2689000	5200	*	Het_1
chrIII	2690001	2695400	5400	*	active_transcr
chrIII	2700601	2707800	7200	*	active_transcr
chrIII	2713601	2718000	4400	*	quiescent
chrIII	2764201	2768200	4000	*	active_transcr
chrIII	2770401	2780000	9600	*	active_transcr
chrIII	2785001	2788200	3200	*	active_TSS_gene
chrIII	2801001	2804200	3200	*	Het_2
chrIII	2807201	2813600	6400	*	active_transcr
chrIII	2821201	2827600	6400	*	active_transcr
chrIII	2827801	2831000	3200	*	active_transcr
chrIII	2860201	2864800	4600	*	active_transcr
chrIII	2872401	2875800	3400	*	active_TSS
chrIII	2884601	2893600	9000	*	PC_repr
chrIII	2905801	2909000	3200	*	PC_repr
chrIII	2926401	2931600	5200	*	Het_2
chrIII	2939801	2943400	3600	*	Het_2
chrIII	2951001	2958400	7400	*	active_transcr
chrIII	2976001	2982200	6200	*	quiescent
chrIII	2982201	2989200	7000	*	PC_repr
chrIII	2995401	3000000	4600	*	active_transcr
chrIII	3020001	3024000	4000	*	Het_1
chrIII	3042601	3052800	10200	*	PC_repr
chrIII	3057401	3061200	3800	*	PC_repr
chrIII	3068001	3071200	3200	*	active_TSS_gene
chrIII	3071201	3085600	14400	*	active_transcr
chrIII	3086401	3091600	5200	*	active_transcr
chrIII	3097201	3100600	3400	*	Euchrom_1
chrIII	3103401	3112200	8800	*	quiescent
chrIII	3112401	3117000	4600	*	active_transcr
chrIII	3138801	3143000	4200	*	PC_repr
chrIII	3143401	3147200	3800	*	PC_repr
chrIII	3147801	3151600	3800	*	PC_repr
chrIII	3154601	3161200	6600	*	PC_repr
chrIII	3176801	3180600	3800	*	active_transcr
chrIII	3186401	3192000	5600	*	PC_repr
chrIII	3196801	3203400	6600	*	PC_repr
chrIII	3207601	3217600	10000	*	PC_repr
chrIII	3221001	3226200	5200	*	PC_repr
chrIII	3240801	3248200	7400	*	active_transcr
chrIII	3280201	3284800	4600	*	quiescent
chrIII	3302201	3307000	4800	*	quiescent
chrIII	3312801	3318800	6000	*	active_transcr
chrIII	3334001	3337200	3200	*	PC_repr
chrIII	3351401	3357800	6400	*	quiescent
chrIII	3371201	3374600	3400	*	quiescent
chrIII	3394201	3405800	11600	*	active_TSS_gene
chrIII	3405801	3412200	6400	*	active_transcr
chrIII	3415801	3426800	11000	*	active_transcr
chrIII	3428401	3433000	4600	*	quiescent
chrIII	3441001	3444200	3200	*	Het_2
chrIII	3461401	3467600	6200	*	active_transcr
chrIII	3492801	3499600	6800	*	active_transcr
chrIII	3501801	3507200	5400	*	active_TSS_gene
chrIII	3516401	3519800	3400	*	quiescent
chrIII	3542401	3545800	3400	*	quiescent
chrIII	3556801	3560200	3400	*	PC_repr
chrIII	3560601	3567000	6400	*	PC_repr
chrIII	3571201	3580000	8800	*	PC_repr
chrIII	3601801	3605800	4000	*	quiescent
chrIII	3612801	3618400	5600	*	active_transcr
chrIII	3625601	3629600	4000	*	active_transcr
chrIII	3638801	3643000	4200	*	active_transcr
chrIII	3649401	3652600	3200	*	active_TSS_gene
chrIII	3652601	3656000	3400	*	active_transcr
chrIII	3684801	3694600	9800	*	quiescent
chrIII	3702201	3705800	3600	*	active_TSS_gene
chrIII	3719001	3723800	4800	*	active_TSS_gene
chrIII	3724001	3727200	3200	*	active_TSS_gene
chrIII	3728401	3732000	3600	*	active_transcr
chrIII	3743201	3747800	4600	*	PC_repr
chrIII	3748401	3752200	3800	*	PC_repr
chrIII	3754401	3759400	5000	*	PC_repr
chrIII	3764401	3769000	4600	*	quiescent
chrIII	3814801	3819400	4600	*	active_transcr
chrIII	3864001	3867200	3200	*	active_TSS_gene
chrIII	3899401	3902600	3200	*	quiescent
chrIII	3968201	3971400	3200	*	quiescent
chrIII	3991601	3997000	5400	*	quiescent
chrIII	3999401	4003200	3800	*	active_transcr
chrIII	4014801	4019800	5000	*	active_TSS_gene
chrIII	4026001	4030600	4600	*	quiescent
chrIII	4032801	4036800	4000	*	quiescent
chrIII	4037801	4042600	4800	*	quiescent
chrIII	4047601	4051200	3600	*	Het_1
chrIII	4052001	4056800	4800	*	active_transcr
chrIII	4064201	4068200	4000	*	quiescent
chrIII	4072801	4076800	4000	*	PC_repr
chrIII	4089401	4093000	3600	*	quiescent
chrIII	4131401	4135200	3800	*	PC_repr
chrIII	4135201	4138400	3200	*	quiescent
chrIII	4155001	4159400	4400	*	quiescent
chrIII	4161401	4167200	5800	*	active_transcr
chrIII	4170401	4176400	6000	*	active_TSS_gene
chrIII	4191201	4197800	6600	*	active_TSS_gene
chrIII	4199201	4203400	4200	*	active_transcr
chrIII	4205001	4208400	3400	*	active_TSS_gene
chrIII	4246001	4249600	3600	*	active_transcr
chrIII	4339401	4342800	3400	*	active_transcr
chrIII	4357001	4360800	3800	*	quiescent
chrIII	4372001	4378200	6200	*	quiescent
chrIII	4383201	4388800	5600	*	PC_repr
chrIII	4394601	4398800	4200	*	quiescent
chrIII	4406801	4411200	4400	*	active_transcr
chrIII	4444401	4447600	3200	*	PC_repr
chrIII	4465201	4468600	3400	*	quiescent
chrIII	4471601	4478000	6400	*	active_TSS_gene
chrIII	4489201	4495600	6400	*	active_TSS_gene
chrIII	4499001	4508400	9400	*	active_TSS_gene
chrIII	4553801	4557800	4000	*	active_transcr
chrIII	4579201	4583400	4200	*	active_transcr
chrIII	4588201	4594200	6000	*	active_transcr
chrIII	4602401	4608200	5800	*	active_transcr
chrIII	4625201	4629200	4000	*	quiescent
chrIII	4679201	4683000	3800	*	quiescent
chrIII	4694801	4703400	8600	*	active_transcr
chrIII	4732201	4736200	4000	*	quiescent
chrIII	4752601	4757000	4400	*	active_TSS_gene
chrIII	4771601	4777000	5400	*	quiescent
chrIII	4786801	4792000	5200	*	active_transcr
chrIII	4792001	4797400	5400	*	active_TSS_gene
chrIII	4797401	4800600	3200	*	active_transcr
chrIII	4801001	4805400	4400	*	active_transcr
chrIII	4812201	4818200	6000	*	PC_repr
chrIII	4872201	4875800	3600	*	quiescent
chrIII	4967401	4977800	10400	*	quiescent
chrIII	5004201	5008800	4600	*	active_transcr
chrIII	5011801	5018000	6200	*	active_TSS_gene
chrIII	5023201	5027200	4000	*	active_TSS_gene
chrIII	5070801	5074600	3800	*	quiescent
chrIII	5137601	5146000	8400	*	Het_1
chrIII	5156601	5160000	3400	*	active_transcr
chrIII	5163201	5166400	3200	*	active_TSS_gene
chrIII	5175401	5179000	3600	*	Euchrom_2
chrIII	5198801	5209200	10400	*	active_TSS_gene
chrIII	5225401	5231600	6200	*	active_TSS_gene
chrIII	5231601	5235600	4000	*	active_transcr
chrIII	5241201	5244400	3200	*	quiescent
chrIII	5245401	5248800	3400	*	quiescent
chrIII	5255401	5267000	11600	*	active_transcr
chrIII	5268801	5272800	4000	*	active_transcr
chrIII	5272801	5276600	3800	*	active_TSS_gene
chrIII	5301801	5305800	4000	*	quiescent
chrIII	5309001	5312800	3800	*	active_transcr
chrIII	5321401	5327600	6200	*	active_transcr
chrIII	5344801	5348800	4000	*	active_transcr
chrIII	5351401	5356800	5400	*	PC_repr
chrIII	5368801	5372000	3200	*	active_transcr
chrIII	5380801	5387400	6600	*	active_transcr
chrIII	5391001	5395000	4000	*	active_transcr
chrIII	5410201	5413600	3400	*	PC_repr
chrIII	5493401	5497000	3600	*	PC_repr
chrIII	5509201	5516000	6800	*	PC_repr
chrIII	5526201	5531800	5600	*	quiescent
chrIII	5535401	5540400	5000	*	active_transcr
chrIII	5553201	5557000	3800	*	active_TSS_gene
chrIII	5575001	5579800	4800	*	quiescent
chrIII	5589201	5596400	7200	*	active_TSS_gene
chrIII	5649201	5653400	4200	*	quiescent
chrIII	5677601	5682600	5000	*	active_TSS_gene
chrIII	5701601	5717400	15800	*	active_TSS_gene
chrIII	5720401	5724200	3800	*	active_TSS_gene
chrIII	5739601	5743200	3600	*	quiescent
chrIII	5749401	5754800	5400	*	quiescent
chrIII	5770201	5775600	5400	*	quiescent
chrIII	5785601	5789800	4200	*	Het_1
chrIII	5790801	5794200	3400	*	active_transcr
chrIII	5820601	5825400	4800	*	quiescent
chrIII	5825601	5829200	3600	*	quiescent
chrIII	5848601	5851800	3200	*	active_transcr
chrIII	5856001	5859400	3400	*	active_TSS_gene
chrIII	5906601	5910200	3600	*	active_TSS_gene
chrIII	5910801	5914000	3200	*	active_transcr
chrIII	5931801	5935200	3400	*	quiescent
chrIII	5939601	5944800	5200	*	active_TSS_gene
chrIII	5948601	5954200	5600	*	active_TSS_gene
chrIII	5954201	5957600	3400	*	active_transcr
chrIII	5993401	5996600	3200	*	active_transcr
chrIII	6004001	6008800	4800	*	active_transcr
chrIII	6017801	6021000	3200	*	active_TSS_gene
chrIII	6041601	6045800	4200	*	PC_repr
chrIII	6092201	6095400	3200	*	quiescent
chrIII	6104001	6107200	3200	*	inactive_2
chrIII	6167601	6173000	5400	*	active_TSS_gene
chrIII	6198801	6210000	11200	*	active_TSS_gene
chrIII	6214401	6218000	3600	*	quiescent
chrIII	6222001	6225400	3400	*	quiescent
chrIII	6247401	6251800	4400	*	active_TSS_gene
chrIII	6286001	6289400	3400	*	quiescent
chrIII	6322001	6328200	6200	*	PC_repr
chrIII	6338201	6342000	3800	*	active_TSS_gene
chrIII	6345201	6358000	12800	*	active_TSS_gene
chrIII	6372601	6383200	10600	*	active_TSS_gene
chrIII	6387201	6393000	5800	*	active_transcr
chrIII	6398401	6402000	3600	*	quiescent
chrIII	6452201	6455400	3200	*	active_TSS_gene
chrIII	6482601	6486000	3400	*	quiescent
chrIII	6519201	6523000	3800	*	quiescent
chrIII	6523201	6527600	4400	*	quiescent
chrIII	6537001	6540800	3800	*	Het_1
chrIII	6553401	6559600	6200	*	Euchrom_1
chrIII	6564801	6569600	4800	*	Het_1
chrIII	6584401	6588200	3800	*	quiescent
chrIII	6600401	6606000	5600	*	active_TSS_gene
chrIII	6631401	6643200	11800	*	Het_1
chrIII	6649401	6652600	3200	*	Het_1
chrIII	6661401	6665000	3600	*	Het_1
chrIII	6667001	6674400	7400	*	quiescent
chrIII	6676201	6680000	3800	*	quiescent
chrIII	6680401	6685000	4600	*	quiescent
chrIII	6685201	6688400	3200	*	quiescent
chrIII	6703801	6708200	4400	*	active_transcr
chrIII	6711801	6715800	4000	*	PC_repr
chrIII	6736601	6741200	4600	*	quiescent
chrIII	6754801	6762800	8000	*	PC_repr
chrIII	6774001	6777600	3600	*	PC_repr
chrIII	6782001	6785600	3600	*	quiescent
chrIII	6786401	6791400	5000	*	inactive_1
chrIII	6815801	6820000	4200	*	quiescent
chrIII	6821401	6826000	4600	*	quiescent
chrIII	6827401	6831200	3800	*	quiescent
chrIII	6831801	6836600	4800	*	quiescent
chrIII	6914401	6918200	3800	*	PC_repr
chrIII	6920601	6923800	3200	*	quiescent
chrIII	6929801	6934400	4600	*	active_TSS_gene
chrIII	6940201	6945200	5000	*	quiescent
chrIII	6969401	6974400	5000	*	active_TSS_gene
chrIII	6985201	6988600	3400	*	Het_1
chrIII	7021601	7025800	4200	*	active_transcr
chrIII	7035201	7039600	4400	*	quiescent
chrIII	7047801	7051200	3400	*	quiescent
chrIII	7076201	7080200	4000	*	quiescent
chrIII	7083601	7087800	4200	*	active_TSS_gene
chrIII	7097201	7100600	3400	*	quiescent
chrIII	7127401	7130600	3200	*	quiescent
chrIII	7141201	7146000	4800	*	quiescent
chrIII	7152001	7156600	4600	*	active_TSS_gene
chrIII	7165801	7171000	5200	*	active_TSS_gene
chrIII	7186201	7189800	3600	*	active_TSS_gene
chrIII	7208201	7214000	5800	*	active_TSS_gene
chrIII	7227601	7231200	3600	*	active_transcr
chrIII	7232001	7235600	3600	*	active_TSS_gene
chrIII	7236801	7240400	3600	*	active_TSS_gene
chrIII	7308001	7312400	4400	*	active_TSS_gene
chrIII	7324601	7329000	4400	*	Euchrom_1
chrIII	7332401	7339200	6800	*	active_TSS_gene
chrIII	7356201	7360200	4000	*	active_TSS_gene
chrIII	7402001	7405800	3800	*	PC_repr
chrIII	7419401	7425000	5600	*	quiescent
chrIII	7426601	7432200	5600	*	quiescent
chrIII	7432401	7438400	6000	*	PC_repr
chrIII	7438401	7444200	5800	*	quiescent
chrIII	7448201	7452200	4000	*	quiescent
chrIII	7453001	7460600	7600	*	PC_repr
chrIII	7495401	7498600	3200	*	active_TSS_gene
chrIII	7499601	7503200	3600	*	active_TSS_gene
chrIII	7510201	7514600	4400	*	quiescent
chrIII	7515401	7520200	4800	*	active_transcr
chrIII	7537201	7543400	6200	*	PC_repr
chrIII	7548201	7551600	3400	*	PC_repr
chrIII	7564201	7569600	5400	*	quiescent
chrIII	7571601	7575600	4000	*	active_TSS_gene
chrIII	7597801	7601200	3400	*	quiescent
chrIII	7604401	7608400	4000	*	quiescent
chrIII	7669001	7672800	3800	*	Het_2
chrIII	7675601	7679600	4000	*	Het_1
chrIII	7684001	7687200	3200	*	Het_1
chrIII	7694001	7697600	3600	*	quiescent
chrIII	7720001	7723400	3400	*	active_TSS
chrIII	7730401	7735600	5200	*	active_TSS_gene
chrIII	7744801	7748200	3400	*	inactive_2
chrIII	7762401	7767800	5400	*	active_transcr
chrIII	7784401	7788800	4400	*	PC_repr
chrIII	7789401	7792800	3400	*	PC_repr
chrIII	7795801	7799200	3400	*	PC_repr
chrIII	7799801	7803200	3400	*	PC_repr
chrIII	7803601	7807600	4000	*	PC_repr
chrIII	7814401	7817600	3200	*	PC_repr
chrIII	7826001	7830600	4600	*	active_TSS_gene
chrIII	7839801	7843200	3400	*	quiescent
chrIII	7843401	7846800	3400	*	quiescent
chrIII	7854801	7858400	3600	*	active_TSS_gene
chrIII	7876601	7879800	3200	*	quiescent
chrIII	7896801	7900000	3200	*	quiescent
chrIII	7918601	7922000	3400	*	active_transcr
chrIII	7933801	7938000	4200	*	active_transcr
chrIII	7959801	7965600	5800	*	Het_1
chrIII	7971801	7977800	6000	*	active_TSS_gene
chrIII	7998001	8001400	3400	*	quiescent
chrIII	8012601	8020000	7400	*	active_transcr
chrIII	8024601	8028600	4000	*	active_transcr
chrIII	8030001	8033200	3200	*	quiescent
chrIII	8124001	8127800	3800	*	primed_TSS
chrIII	8164001	8167600	3600	*	active_TSS_gene
chrIII	8186601	8190000	3400	*	PC_repr
chrIII	8196801	8201600	4800	*	quiescent
chrIII	8203001	8207600	4600	*	PC_repr
chrIII	8221401	8224800	3400	*	quiescent
chrIII	8225001	8230000	5000	*	active_TSS_gene
chrIII	8255401	8258800	3400	*	quiescent
chrIII	8314201	8317400	3200	*	active_transcr
chrIII	8336401	8344200	7800	*	quiescent
chrIII	8345001	8351800	6800	*	quiescent
chrIII	8356001	8359400	3400	*	active_TSS_gene
chrIII	8413001	8416600	3600	*	quiescent
chrIII	8442801	8447000	4200	*	active_TSS_gene
chrIII	8447201	8450400	3200	*	active_TSS_gene
chrIII	8469801	8473000	3200	*	PC_repr
chrIII	8513201	8516600	3400	*	active_transcr
chrIII	8527201	8534000	6800	*	PC_repr
chrIII	8545001	8549800	4800	*	quiescent
chrIII	8557601	8561600	4000	*	quiescent
chrIII	8567601	8571600	4000	*	quiescent
chrIII	8577201	8584600	7400	*	quiescent
chrIII	8611001	8614600	3600	*	active_transcr
chrIII	8637201	8642000	4800	*	quiescent
chrIII	8673601	8677000	3400	*	active_transcr
chrIII	8709401	8712800	3400	*	quiescent
chrIII	8721401	8725400	4000	*	active_transcr
chrIII	8737201	8741400	4200	*	active_TSS_gene
chrIII	8773401	8777000	3600	*	active_transcr
chrIII	8834601	8838600	4000	*	quiescent
chrIII	8857401	8860800	3400	*	Euchrom_1
chrIII	8869001	8872400	3400	*	quiescent
chrIII	8889401	8893000	3600	*	active_transcr
chrIII	8920401	8926400	6000	*	quiescent
chrIII	8968801	8973800	5000	*	active_TSS_gene
chrIII	8979601	8984200	4600	*	active_TSS_gene
chrIII	8988801	8993400	4600	*	quiescent
chrIII	8997201	9001600	4400	*	active_TSS_gene
chrIII	9015201	9018400	3200	*	PC_repr
chrIII	9020801	9024000	3200	*	quiescent
chrIII	9049401	9054000	4600	*	active_TSS_gene
chrIII	9054801	9060200	5400	*	active_TSS_gene
chrIII	9149601	9152800	3200	*	quiescent
chrIII	9222001	9225200	3200	*	quiescent
chrIII	9255801	9259400	3600	*	quiescent
chrIII	9261001	9265400	4400	*	quiescent
chrIII	9285401	9291000	5600	*	PC_repr
chrIII	9306201	9310000	3800	*	quiescent
chrIII	9310201	9315400	5200	*	quiescent
chrIII	9316401	9320000	3600	*	quiescent
chrIII	9337601	9342600	5000	*	inactive_1
chrIII	9350201	9353800	3600	*	PC_repr
chrIII	9388601	9394000	5400	*	active_TSS_gene
chrIII	9398401	9402000	3600	*	active_transcr
chrIII	9456401	9459600	3200	*	active_TSS_gene
chrIII	9464601	9468000	3400	*	active_TSS_gene
chrIII	9488401	9492400	4000	*	active_TSS_gene
chrIII	9519401	9524400	5000	*	active_TSS_gene
chrIII	9524401	9527600	3200	*	active_transcr
chrIII	9553401	9559000	5600	*	active_transcr
chrIII	9561801	9565000	3200	*	active_transcr
chrIII	9566001	9569800	3800	*	quiescent
chrIII	9582401	9586000	3600	*	quiescent
chrIII	9602201	9608200	6000	*	PC_repr
chrIII	9608201	9611600	3400	*	quiescent
chrIII	9613201	9616800	3600	*	active_TSS_gene
chrIII	9695601	9700600	5000	*	active_TSS_gene
chrIII	9701201	9704400	3200	*	primed_TSS
chrIII	9719201	9722800	3600	*	quiescent
chrIII	9728201	9731800	3600	*	inactive_2
chrIII	9750601	9754000	3400	*	active_TSS_gene
chrIII	9779001	9784000	5000	*	active_TSS_gene
chrIII	9789801	9793000	3200	*	quiescent
chrIII	9804201	9808000	3800	*	active_TSS_gene
chrIII	9823601	9827400	3800	*	active_TSS_gene
chrIII	9828601	9831800	3200	*	active_transcr
chrIII	9841201	9844400	3200	*	quiescent
chrIII	9870401	9874800	4400	*	quiescent
chrIII	9878401	9882600	4200	*	quiescent
chrIII	9883601	9887200	3600	*	quiescent
chrIII	9911001	9914200	3200	*	active_TSS
chrIII	9930601	9934600	4000	*	PC_repr
chrIII	10028401	10036000	7600	*	PC_repr
chrIII	10054201	10058600	4400	*	Het_2
chrIII	10068001	10074600	6600	*	active_transcr
chrIII	10081001	10084400	3400	*	active_transcr
chrIII	10089001	10092600	3600	*	active_transcr
chrIII	10147201	10150400	3200	*	PC_repr
chrIII	10161201	10165000	3800	*	PC_repr
chrIII	10168201	10172600	4400	*	quiescent
chrIII	10213801	10219000	5200	*	active_TSS_gene
chrIII	10251201	10255600	4400	*	PC_repr
chrIII	10279601	10283800	4200	*	quiescent
chrIII	10298201	10301400	3200	*	PC_repr
chrIII	10321601	10325400	3800	*	active_transcr
chrIII	10340001	10350000	10000	*	PC_repr
chrIII	10366201	10371600	5400	*	PC_repr
chrIII	10384201	10387600	3400	*	quiescent
chrIII	10400801	10404800	4000	*	active_transcr
chrIII	10411001	10415200	4200	*	active_transcr
chrIII	10416201	10419800	3600	*	active_transcr
chrIII	10422401	10426800	4400	*	active_transcr
chrIII	10430401	10435400	5000	*	active_transcr
chrIII	10445401	10452200	6800	*	Het_1
chrIII	10455601	10459800	4200	*	active_transcr
chrIII	10461201	10465000	3800	*	active_TSS_gene
chrIII	10471801	10475600	3800	*	active_transcr
chrIII	10499801	10504600	4800	*	active_transcr
chrIII	10507601	10513200	5600	*	active_transcr
chrIII	10514001	10518000	4000	*	Het_1
chrIII	10537001	10543200	6200	*	PC_repr
chrIII	10593801	10598200	4400	*	active_transcr
chrIII	10605201	10608800	3600	*	active_transcr
chrIII	10615601	10619200	3600	*	active_transcr
chrIII	10622001	10627400	5400	*	active_transcr
chrIII	10646801	10651600	4800	*	active_transcr
chrIII	10685201	10690000	4800	*	PC_repr
chrIII	10690401	10694000	3600	*	quiescent
chrIII	10698801	10703600	4800	*	active_transcr
chrIII	10739001	10743600	4600	*	active_TSS_gene
chrIII	10744001	10750800	6800	*	active_TSS_gene
chrIII	10752801	10756800	4000	*	active_transcr
chrIII	10760601	10767200	6600	*	active_transcr
chrIII	10771601	10776800	5200	*	active_transcr
chrIII	10778201	10784400	6200	*	PC_repr
chrIII	10791001	10794600	3600	*	PC_repr
chrIII	10796201	10800200	4000	*	PC_repr
chrIII	10800201	10806600	6400	*	quiescent
chrIII	10807601	10811000	3400	*	active_TSS_gene
chrIII	10814401	10818800	4400	*	active_TSS_gene
chrIII	10825201	10830000	4800	*	quiescent
chrIII	10832801	10837800	5000	*	quiescent
chrIII	10849001	10855400	6400	*	active_transcr
chrIII	10858401	10861600	3200	*	active_transcr
chrIII	10873001	10877600	4600	*	active_transcr
chrIII	10883201	10888600	5400	*	active_transcr
chrIII	10896401	10900200	3800	*	active_transcr
chrIII	10908801	10913400	4600	*	PC_repr
chrIII	10915201	10922200	7000	*	PC_repr
chrIII	10923201	10926800	3600	*	PC_repr
chrIII	10931801	10938600	6800	*	active_transcr
chrIII	10940601	10943800	3200	*	active_transcr
chrIII	10945001	10951400	6400	*	active_transcr
chrIII	10953001	10962200	9200	*	PC_repr
chrIII	10968401	10976400	8000	*	PC_repr
chrIII	10990401	10994000	3600	*	PC_repr
chrIII	11012401	11020400	8000	*	PC_repr
chrIII	11020601	11028600	8000	*	PC_repr
chrIII	11030601	11033800	3200	*	PC_repr
chrIII	11040801	11046000	5200	*	active_transcr
chrIII	11047401	11052000	4600	*	active_TSS_gene
chrIII	11055601	11062800	7200	*	active_transcr
chrIII	11067001	11070200	3200	*	active_transcr
chrIII	11096001	11099200	3200	*	active_transcr
chrIII	11101201	11105200	4000	*	active_transcr
chrIII	11107201	11110800	3600	*	Euchrom_1
chrIII	11120401	11124000	3600	*	active_transcr
chrIII	11124601	11128400	3800	*	active_transcr
chrIII	11145001	11149200	4200	*	active_transcr
chrIII	11151201	11156600	5400	*	active_transcr
chrIII	11184601	11188800	4200	*	Het_1
chrIII	11195801	11199400	3600	*	active_TSS
chrIII	11209001	11216400	7400	*	PC_repr
chrIII	11220401	11224800	4400	*	PC_repr
chrIII	11225201	11230600	5400	*	PC_repr
chrIII	11235801	11240000	4200	*	active_TSS_gene
chrIII	11267601	11271800	4200	*	Het_1
chrIII	11275201	11285600	10400	*	active_transcr
chrIII	11298601	11303800	5200	*	active_transcr
chrIII	11304201	11309000	4800	*	active_transcr
chrIII	11309401	11316600	7200	*	active_transcr
chrIII	11321201	11328600	7400	*	active_transcr
chrIII	11353401	11357400	4000	*	quiescent
chrIII	11367401	11371000	3600	*	PC_repr
chrIII	11384801	11388000	3200	*	PC_repr
chrIII	11393201	11397600	4400	*	PC_repr
chrIII	11414201	11417800	3600	*	PC_repr
chrIII	11436601	11440600	4000	*	Euchrom_1
chrIII	11465201	11468600	3400	*	primed_TSS
chrIII	11471201	11474800	3600	*	quiescent
chrIII	11485201	11488400	3200	*	active_transcr
chrIII	11499201	11504800	5600	*	active_transcr
chrIII	11519801	11523000	3200	*	active_transcr
chrIII	11542801	11546000	3200	*	inactive_1
chrIII	11571401	11575600	4200	*	active_transcr
chrIII	11576201	11580400	4200	*	active_transcr
chrIII	11627801	11632400	4600	*	PC_repr
chrIII	11638401	11642000	3600	*	PC_repr
chrIII	11642001	11645800	3800	*	quiescent
chrIII	11672801	11676000	3200	*	Euchrom_1
chrIII	11678001	11684200	6200	*	Het_1
chrIII	11710201	11718000	7800	*	active_transcr
chrIII	11739201	11743800	4600	*	quiescent
chrIII	11747401	11759000	11600	*	active_transcr
chrIII	11762401	11773800	11400	*	active_transcr
chrIII	11775201	11781200	6000	*	active_transcr
chrIII	11793001	11798000	5000	*	PC_repr
chrIII	11800801	11809200	8400	*	PC_repr
chrIII	11823401	11826800	3400	*	active_TSS_gene
chrIII	11840201	11845000	4800	*	active_transcr
chrIII	11848401	11852000	3600	*	active_transcr
chrIII	11858201	11866000	7800	*	active_transcr
chrIII	11879201	11882800	3600	*	PC_repr
chrIII	11888401	11892800	4400	*	Het_2
chrIII	11906201	11910000	3800	*	Euchrom_1
chrIII	11917201	11922400	5200	*	active_TSS_gene
chrIII	11951401	11955600	4200	*	active_transcr
chrIII	11960801	11964000	3200	*	active_transcr
chrIII	11968201	11973600	5400	*	active_transcr
chrIII	11976601	11980000	3400	*	Euchrom_1
chrIII	11982601	11989600	7000	*	active_transcr
chrIII	11990401	11997000	6600	*	active_transcr
chrIII	12003601	12007800	4200	*	quiescent
chrIII	12008801	12013200	4400	*	PC_repr
chrIII	12015401	12019600	4200	*	active_TSS
chrIII	12025601	12029000	3400	*	PC_repr
chrIII	12041601	12046200	4600	*	Euchrom_1
chrIII	12051601	12057800	6200	*	active_transcr
chrIII	12064801	12071800	7000	*	active_transcr
chrIII	12086201	12090200	4000	*	PC_repr
chrIII	12090401	12093800	3400	*	PC_repr
chrIII	12098801	12102600	3800	*	PC_repr
chrIII	12104801	12110000	5200	*	PC_repr
chrIII	12113001	12119000	6000	*	PC_repr
chrIII	12126001	12130000	4000	*	PC_repr
chrIII	12145001	12148400	3400	*	PC_repr
chrIII	12152801	12160600	7800	*	active_transcr
chrIII	12182801	12187400	4600	*	PC_repr
chrIII	12188801	12195800	7000	*	PC_repr
chrIII	12196201	12203200	7000	*	PC_repr
chrIII	12205201	12208400	3200	*	Euchrom_2
chrIII	12212401	12216800	4400	*	active_transcr
chrIII	12239801	12245000	5200	*	active_transcr
chrIII	12251201	12255000	3800	*	active_transcr
chrIII	12255401	12259600	4200	*	active_transcr
chrIII	12269001	12273200	4200	*	active_transcr
chrIII	12274601	12282600	8000	*	active_transcr
chrIII	12294801	12304000	9200	*	PC_repr
chrIII	12329801	12333200	3400	*	PC_repr
chrIII	12337201	12340600	3400	*	quiescent
chrIII	12355401	12359400	4000	*	Het_1
chrIII	12377401	12380600	3200	*	Euchrom_1
chrIII	12406001	12412200	6200	*	active_transcr
chrIII	12416401	12420800	4400	*	active_transcr
chrIII	12426601	12429800	3200	*	active_TSS_gene
chrIII	12452001	12456800	4800	*	active_TSS_gene
chrIII	12457801	12467200	9400	*	active_transcr
chrIII	12471201	12475200	4000	*	PC_repr
chrIII	12476401	12481000	4600	*	quiescent
chrIII	12495801	12499800	4000	*	active_TSS_gene
chrIII	12507201	12512800	5600	*	active_transcr
chrIII	12522401	12530200	7800	*	active_transcr
chrIII	12584401	12588200	3800	*	PC_repr
chrIII	12589801	12595600	5800	*	quiescent
chrIII	12604201	12607800	3600	*	active_TSS_gene
chrIII	12612201	12615400	3200	*	primed_TSS
chrIII	12628401	12639000	10600	*	active_transcr
chrIII	12646001	12649600	3600	*	quiescent
chrIII	12674001	12679200	5200	*	active_transcr
chrIII	12680801	12685800	5000	*	active_transcr
chrIII	12685801	12689000	3200	*	active_TSS_gene
chrIII	12689001	12693800	4800	*	active_transcr
chrIII	12707401	12710800	3400	*	active_transcr
chrIII	12719601	12725800	6200	*	active_transcr
chrIII	12728401	12735400	7000	*	active_transcr
chrIII	12768201	12773400	5200	*	PC_repr
chrIII	12780401	12784400	4000	*	PC_repr
chrIII	12803401	12807000	3600	*	PC_repr
chrIII	12810201	12815000	4800	*	PC_repr
chrIII	12873801	12877800	4000	*	active_TSS_gene
chrIII	12878601	12881800	3200	*	Euchrom_1
chrIII	12927201	12931000	3800	*	active_transcr
chrIII	12937801	12942000	4200	*	active_transcr
chrIII	12949601	12954400	4800	*	quiescent
chrIII	12956801	12961000	4200	*	quiescent
chrIII	12962801	12966800	4000	*	PC_repr
chrIII	12987201	12991200	4000	*	PC_repr
chrIII	13010801	13014400	3600	*	PC_repr
chrIII	13020001	13024200	4200	*	PC_repr
chrIII	13024601	13029200	4600	*	PC_repr
chrIII	13077001	13080200	3200	*	PC_repr
chrIII	13080201	13088400	8200	*	quiescent
chrIII	13101401	13105800	4400	*	active_TSS
chrIII	13106601	13118800	12200	*	active_transcr
chrIII	13154401	13157800	3400	*	active_transcr
chrIII	13175001	13180000	5000	*	PC_repr
chrIII	13189201	13193800	4600	*	active_transcr
chrIII	13194601	13198800	4200	*	active_transcr
chrIII	13209401	13212800	3400	*	PC_repr
chrIII	13218001	13222000	4000	*	quiescent
chrIII	13230001	13233200	3200	*	Het_2
chrIII	13233601	13238400	4800	*	Het_2
chrIII	13262201	13265800	3600	*	active_transcr
chrIII	13289001	13292200	3200	*	active_transcr
chrIII	13304601	13307800	3200	*	active_TSS_gene
chrIII	13325201	13328400	3200	*	PC_repr
chrIII	13341001	13348000	7000	*	active_TSS_gene
chrIII	13395001	13398800	3800	*	Het_1
chrIII	13405401	13409600	4200	*	PC_repr
chrIII	13433001	13439800	6800	*	active_transcr
chrIII	13449801	13453000	3200	*	active_transcr
chrIII	13458801	13462800	4000	*	active_TSS_gene
chrIII	13463001	13467000	4000	*	active_TSS_gene
chrIII	13511801	13516400	4600	*	active_transcr
chrIII	13616601	13620800	4200	*	Euchrom_1
chrIII	13640801	13646400	5600	*	active_TSS_gene
chrIII	13659801	13665800	6000	*	inactive_2
chrIII	13666201	13675000	8800	*	inactive_2
chrIII	13683801	13687000	3200	*	Euchrom_1
chrIII	13688601	13692000	3400	*	Euchrom_2
chrIII	13708401	13711800	3400	*	primed_TSS
chrIII	13736201	13740800	4600	*	inactive_2
chrIII	13763801	13769400	5600	*	active_TSS_gene
chrII	1401	14600	13200	*	inactive_2
chrII	37201	41000	3800	*	inactive_2
chrII	43801	49800	6000	*	Euchrom_2
chrII	70201	74600	4400	*	inactive_2
chrII	77601	85200	7600	*	inactive_2
chrII	91401	94600	3200	*	Euchrom_2
chrII	105801	114000	8200	*	inactive_2
chrII	114201	121800	7600	*	inactive_2
chrII	122601	128000	5400	*	inactive_2
chrII	128201	133000	4800	*	inactive_2
chrII	151601	155600	4000	*	Euchrom_2
chrII	159401	162600	3200	*	primed_TSS
chrII	177601	183800	6200	*	inactive_2
chrII	206001	211600	5600	*	inactive_1
chrII	219001	223200	4200	*	active_TSS_gene
chrII	245401	251400	6000	*	active_transcr
chrII	342001	347600	5600	*	active_transcr
chrII	373401	376800	3400	*	PC_repr
chrII	377201	382600	5400	*	PC_repr
chrII	388401	392200	3800	*	active_transcr
chrII	399601	403400	3800	*	PC_repr
chrII	412201	415600	3400	*	active_transcr
chrII	431201	435000	3800	*	PC_repr
chrII	444001	448200	4200	*	PC_repr
chrII	455601	461200	5600	*	active_transcr
chrII	465001	475000	10000	*	active_transcr
chrII	485401	489600	4200	*	active_transcr
chrII	494601	502600	8000	*	PC_repr
chrII	510001	528600	18600	*	PC_repr
chrII	533601	537000	3400	*	PC_repr
chrII	537801	547800	10000	*	PC_repr
chrII	559601	564000	4400	*	PC_repr
chrII	598201	601400	3200	*	quiescent
chrII	611401	615400	4000	*	PC_repr
chrII	634801	638400	3600	*	PC_repr
chrII	645001	648400	3400	*	Het_2
chrII	661401	665600	4200	*	PC_repr
chrII	670601	673800	3200	*	PC_repr
chrII	684001	690000	6000	*	PC_repr
chrII	705401	710800	5400	*	active_transcr
chrII	718401	722200	3800	*	active_transcr
chrII	735201	739800	4600	*	PC_repr
chrII	764401	768000	3600	*	PC_repr
chrII	771001	782000	11000	*	PC_repr
chrII	851801	856000	4200	*	PC_repr
chrII	874601	878200	3600	*	Euchrom_2
chrII	882001	885400	3400	*	PC_repr
chrII	894201	898400	4200	*	PC_repr
chrII	944401	947800	3400	*	Het_2
chrII	951201	954600	3400	*	Het_2
chrII	978801	982200	3400	*	Het_2
chrII	989801	993200	3400	*	Het_2
chrII	995601	999400	3800	*	PC_repr
chrII	1003201	1015800	12600	*	quiescent
chrII	1016201	1019600	3400	*	quiescent
chrII	1021401	1025000	3600	*	Het_2
chrII	1051001	1054600	3600	*	PC_repr
chrII	1072001	1078200	6200	*	PC_repr
chrII	1091001	1094400	3400	*	PC_repr
chrII	1109001	1114200	5200	*	PC_repr
chrII	1124801	1129400	4600	*	Euchrom_1
chrII	1144401	1152200	7800	*	Euchrom_1
chrII	1155601	1164600	9000	*	PC_repr
chrII	1165001	1172200	7200	*	PC_repr
chrII	1175601	1182000	6400	*	PC_repr
chrII	1192201	1203600	11400	*	PC_repr
chrII	1204001	1208200	4200	*	PC_repr
chrII	1210201	1216000	5800	*	PC_repr
chrII	1217601	1221000	3400	*	PC_repr
chrII	1225001	1229200	4200	*	PC_repr
chrII	1241401	1246200	4800	*	quiescent
chrII	1247401	1252400	5000	*	PC_repr
chrII	1262001	1265800	3800	*	Het_2
chrII	1266801	1273400	6600	*	PC_repr
chrII	1279001	1282400	3400	*	PC_repr
chrII	1288801	1292400	3600	*	Het_2
chrII	1293401	1300200	6800	*	PC_repr
chrII	1327401	1337400	10000	*	PC_repr
chrII	1337801	1352200	14400	*	PC_repr
chrII	1352401	1357200	4800	*	PC_repr
chrII	1360601	1366200	5600	*	PC_repr
chrII	1368801	1372200	3400	*	Euchrom_1
chrII	1384801	1389200	4400	*	PC_repr
chrII	1390201	1399800	9600	*	Het_2
chrII	1405001	1409600	4600	*	active_transcr
chrII	1415001	1419000	4000	*	active_transcr
chrII	1432401	1435800	3400	*	active_transcr
chrII	1447201	1450400	3200	*	quiescent
chrII	1458201	1461800	3600	*	quiescent
chrII	1469801	1473000	3200	*	Het_2
chrII	1473801	1477800	4000	*	PC_repr
chrII	1478201	1481800	3600	*	PC_repr
chrII	1483201	1487000	3800	*	Het_2
chrII	1525601	1535600	10000	*	PC_repr
chrII	1544001	1548600	4600	*	Het_2
chrII	1549001	1552200	3200	*	Het_2
chrII	1555001	1558800	3800	*	Het_2
chrII	1559201	1566200	7000	*	Het_2
chrII	1567001	1574200	7200	*	Het_2
chrII	1577001	1587600	10600	*	Het_2
chrII	1592201	1595800	3600	*	Het_2
chrII	1601801	1607400	5600	*	Het_2
chrII	1613001	1616600	3600	*	Het_2
chrII	1623401	1627400	4000	*	Het_2
chrII	1635601	1641600	6000	*	Het_2
chrII	1644201	1648400	4200	*	Het_2
chrII	1651201	1657400	6200	*	Het_2
chrII	1665801	1669200	3400	*	Het_2
chrII	1670401	1674400	4000	*	Het_2
chrII	1686001	1700600	14600	*	Het_2
chrII	1702401	1707800	5400	*	Het_2
chrII	1708201	1716400	8200	*	Het_2
chrII	1721201	1724400	3200	*	Het_2
chrII	1724801	1728000	3200	*	Het_2
chrII	1728401	1736200	7800	*	Het_2
chrII	1737001	1745800	8800	*	Het_2
chrII	1746201	1751800	5600	*	Het_2
chrII	1756001	1761000	5000	*	Het_2
chrII	1761601	1767600	6000	*	Het_2
chrII	1780001	1783200	3200	*	Het_2
chrII	1783601	1790400	6800	*	Het_2
chrII	1799201	1803400	4200	*	Het_2
chrII	1803801	1809600	5800	*	Het_2
chrII	1842201	1848600	6400	*	Het_2
chrII	1854201	1860000	5800	*	Het_2
chrII	1869401	1877200	7800	*	Het_2
chrII	1883401	1887600	4200	*	Het_2
chrII	1907401	1911400	4000	*	Het_2
chrII	1916801	1925800	9000	*	Euchrom_1
chrII	1926201	1930600	4400	*	Euchrom_1
chrII	1931201	1935800	4600	*	Het_2
chrII	1937001	1956400	19400	*	Het_2
chrII	1961601	1976000	14400	*	quiescent
chrII	1978401	1985600	7200	*	quiescent
chrII	2010001	2014000	4000	*	Het_2
chrII	2019201	2024400	5200	*	Het_2
chrII	2039801	2044000	4200	*	Het_2
chrII	2044401	2049400	5000	*	Het_2
chrII	2062601	2067800	5200	*	Het_2
chrII	2071801	2075600	3800	*	Het_2
chrII	2085401	2090200	4800	*	Het_2
chrII	2125001	2128600	3600	*	Het_2
chrII	2154201	2159600	5400	*	Het_2
chrII	2160001	2164400	4400	*	Het_2
chrII	2180401	2183600	3200	*	PC_repr
chrII	2194801	2198200	3400	*	Het_1
chrII	2200201	2204200	4000	*	active_transcr
chrII	2204601	2209400	4800	*	quiescent
chrII	2209401	2213600	4200	*	PC_repr
chrII	2216401	2219600	3200	*	Euchrom_1
chrII	2224001	2230400	6400	*	active_transcr
chrII	2236001	2251600	15600	*	active_transcr
chrII	2257001	2264000	7000	*	Het_2
chrII	2290001	2293400	3400	*	Het_1
chrII	2297801	2301200	3400	*	Het_2
chrII	2314801	2319200	4400	*	PC_repr
chrII	2319801	2323800	4000	*	PC_repr
chrII	2358801	2362200	3400	*	Het_2
chrII	2365801	2370200	4400	*	Het_2
chrII	2381601	2385800	4200	*	Het_2
chrII	2399601	2404000	4400	*	PC_repr
chrII	2408801	2412800	4000	*	Het_2
chrII	2412801	2417200	4400	*	PC_repr
chrII	2432201	2435600	3400	*	PC_repr
chrII	2457401	2461200	3800	*	quiescent
chrII	2461201	2464400	3200	*	active_transcr
chrII	2466801	2470800	4000	*	active_transcr
chrII	2472201	2477400	5200	*	active_transcr
chrII	2487001	2492200	5200	*	PC_repr
chrII	2518601	2524600	6000	*	Het_2
chrII	2525001	2529200	4200	*	Het_2
chrII	2539401	2544400	5000	*	Het_2
chrII	2557801	2563800	6000	*	Het_2
chrII	2565601	2571000	5400	*	active_transcr
chrII	2577801	2586800	9000	*	PC_repr
chrII	2593201	2599800	6600	*	PC_repr
chrII	2599801	2603000	3200	*	Het_2
chrII	2611801	2615200	3400	*	PC_repr
chrII	2623201	2626400	3200	*	Het_2
chrII	2650801	2655400	4600	*	PC_repr
chrII	2659401	2664400	5000	*	Het_2
chrII	2677801	2682600	4800	*	Het_2
chrII	2697001	2702600	5600	*	Het_2
chrII	2742401	2747000	4600	*	PC_repr
chrII	2753201	2758800	5600	*	Het_2
chrII	2761001	2765400	4400	*	Het_2
chrII	2769801	2775400	5600	*	Het_2
chrII	2788201	2794000	5800	*	active_transcr
chrII	2824001	2828600	4600	*	Het_2
chrII	2836001	2839400	3400	*	PC_repr
chrII	2839401	2844000	4600	*	Het_2
chrII	2845601	2851800	6200	*	Het_2
chrII	2855201	2858800	3600	*	active_TSS
chrII	2862601	2866800	4200	*	Het_2
chrII	2871001	2876200	5200	*	PC_repr
chrII	2884001	2888600	4600	*	active_transcr
chrII	2892801	2896400	3600	*	active_transcr
chrII	2909201	2912400	3200	*	active_transcr
chrII	2912601	2918600	6000	*	active_transcr
chrII	2927201	2930400	3200	*	Het_2
chrII	2974401	2978000	3600	*	active_TSS
chrII	2994801	2998600	3800	*	quiescent
chrII	3003801	3007000	3200	*	Het_2
chrII	3009401	3013400	4000	*	PC_repr
chrII	3021601	3026400	4800	*	PC_repr
chrII	3028601	3032800	4200	*	quiescent
chrII	3044001	3048200	4200	*	Het_2
chrII	3048601	3052200	3600	*	Het_2
chrII	3065001	3076400	11400	*	active_transcr
chrII	3076401	3079600	3200	*	active_TSS_gene
chrII	3079601	3087800	8200	*	active_transcr
chrII	3090801	3096400	5600	*	PC_repr
chrII	3103401	3107200	3800	*	PC_repr
chrII	3148201	3155400	7200	*	Het_2
chrII	3159201	3164200	5000	*	PC_repr
chrII	3164201	3168000	3800	*	quiescent
chrII	3171001	3175800	4800	*	Het_2
chrII	3186801	3191600	4800	*	PC_repr
chrII	3192801	3197200	4400	*	Het_2
chrII	3214801	3218400	3600	*	PC_repr
chrII	3218801	3224000	5200	*	PC_repr
chrII	3225201	3229000	3800	*	PC_repr
chrII	3241401	3245400	4000	*	PC_repr
chrII	3262201	3267000	4800	*	PC_repr
chrII	3269801	3273600	3800	*	PC_repr
chrII	3275601	3279000	3400	*	PC_repr
chrII	3283001	3287400	4400	*	Het_2
chrII	3330601	3334800	4200	*	inactive_1
chrII	3367401	3372400	5000	*	Het_2
chrII	3375801	3379800	4000	*	PC_repr
chrII	3420801	3425600	4800	*	Het_2
chrII	3425601	3430200	4600	*	PC_repr
chrII	3431801	3435000	3200	*	Het_2
chrII	3444401	3449200	4800	*	Euchrom_1
chrII	3457001	3460400	3400	*	Het_2
chrII	3467201	3470800	3600	*	Het_2
chrII	3471201	3474600	3400	*	Het_2
chrII	3483001	3486600	3600	*	active_transcr
chrII	3486801	3490400	3600	*	active_transcr
chrII	3503801	3507800	4000	*	active_transcr
chrII	3532401	3540200	7800	*	active_transcr
chrII	3543001	3546200	3200	*	active_transcr
chrII	3563601	3567000	3400	*	Het_2
chrII	3581201	3584600	3400	*	PC_repr
chrII	3586801	3590800	4000	*	quiescent
chrII	3591001	3595200	4200	*	quiescent
chrII	3617801	3621000	3200	*	PC_repr
chrII	3635601	3639200	3600	*	PC_repr
chrII	3647601	3651400	3800	*	PC_repr
chrII	3657401	3661400	4000	*	PC_repr
chrII	3663401	3668200	4800	*	PC_repr
chrII	3671801	3675600	3800	*	PC_repr
chrII	3695401	3699000	3600	*	PC_repr
chrII	3702801	3706600	3800	*	PC_repr
chrII	3731201	3736200	5000	*	PC_repr
chrII	3736801	3740600	3800	*	PC_repr
chrII	3754401	3758000	3600	*	PC_repr
chrII	3821001	3824200	3200	*	PC_repr
chrII	3840401	3844200	3800	*	PC_repr
chrII	3868001	3874400	6400	*	PC_repr
chrII	3875001	3880600	5600	*	PC_repr
chrII	3887201	3890400	3200	*	PC_repr
chrII	3913201	3917000	3800	*	PC_repr
chrII	3942001	3946600	4600	*	quiescent
chrII	3962001	3967400	5400	*	Euchrom_1
chrII	3988001	3991400	3400	*	PC_repr
chrII	4027201	4035800	8600	*	PC_repr
chrII	4057801	4064200	6400	*	Het_1
chrII	4074201	4082000	7800	*	PC_repr
chrII	4093601	4098600	5000	*	PC_repr
chrII	4099401	4107000	7600	*	PC_repr
chrII	4129401	4136600	7200	*	PC_repr
chrII	4136801	4143200	6400	*	PC_repr
chrII	4143601	4147400	3800	*	PC_repr
chrII	4160001	4163600	3600	*	PC_repr
chrII	4209401	4213800	4400	*	PC_repr
chrII	4226801	4230000	3200	*	active_TSS_gene
chrII	4232001	4237800	5800	*	Euchrom_1
chrII	4238601	4244800	6200	*	active_transcr
chrII	4248601	4256200	7600	*	PC_repr
chrII	4261401	4281200	19800	*	PC_repr
chrII	4282401	4288000	5600	*	active_transcr
chrII	4302201	4306000	3800	*	active_transcr
chrII	4315401	4319400	4000	*	PC_repr
chrII	4325801	4330400	4600	*	active_transcr
chrII	4339601	4343800	4200	*	active_transcr
chrII	4344601	4348400	3800	*	active_transcr
chrII	4348801	4352400	3600	*	active_transcr
chrII	4353001	4356400	3400	*	PC_repr
chrII	4356601	4360600	4000	*	PC_repr
chrII	4362401	4366600	4200	*	quiescent
chrII	4380601	4385200	4600	*	quiescent
chrII	4394801	4398000	3200	*	PC_repr
chrII	4399001	4418600	19600	*	PC_repr
chrII	4420801	4424000	3200	*	active_transcr
chrII	4443401	4448800	5400	*	PC_repr
chrII	4464401	4468200	3800	*	active_transcr
chrII	4478201	4485200	7000	*	PC_repr
chrII	4486601	4492200	5600	*	quiescent
chrII	4495601	4499800	4200	*	quiescent
chrII	4511001	4515400	4400	*	quiescent
chrII	4545401	4549800	4400	*	quiescent
chrII	4611001	4622400	11400	*	PC_repr
chrII	4623001	4628000	5000	*	PC_repr
chrII	4680201	4683800	3600	*	PC_repr
chrII	4696001	4701200	5200	*	active_TSS_gene
chrII	4701801	4711000	9200	*	active_TSS_gene
chrII	4729201	4733800	4600	*	quiescent
chrII	4749201	4752400	3200	*	quiescent
chrII	4755601	4761200	5600	*	quiescent
chrII	4811601	4814800	3200	*	quiescent
chrII	4838401	4842000	3600	*	PC_repr
chrII	4884401	4888400	4000	*	quiescent
chrII	4895601	4898800	3200	*	PC_repr
chrII	4940601	4947600	7000	*	active_TSS_gene
chrII	4982401	4986200	3800	*	quiescent
chrII	4991801	4996200	4400	*	active_TSS_gene
chrII	5053601	5057000	3400	*	active_TSS_gene
chrII	5062801	5066000	3200	*	active_transcr
chrII	5072001	5077400	5400	*	PC_repr
chrII	5082401	5086000	3600	*	active_transcr
chrII	5115401	5120200	4800	*	PC_repr
chrII	5120201	5125000	4800	*	quiescent
chrII	5126801	5130400	3600	*	quiescent
chrII	5131201	5136800	5600	*	quiescent
chrII	5164601	5168400	3800	*	quiescent
chrII	5204801	5208000	3200	*	quiescent
chrII	5248601	5254200	5600	*	quiescent
chrII	5340601	5346200	5600	*	quiescent
chrII	5359001	5363200	4200	*	active_transcr
chrII	5363201	5366600	3400	*	Euchrom_1
chrII	5421801	5425200	3400	*	active_transcr
chrII	5450001	5453800	3800	*	quiescent
chrII	5466601	5470200	3600	*	active_transcr
chrII	5489201	5492800	3600	*	PC_repr
chrII	5492801	5497200	4400	*	quiescent
chrII	5521201	5525400	4200	*	PC_repr
chrII	5555801	5559400	3600	*	quiescent
chrII	5581201	5586000	4800	*	quiescent
chrII	5595401	5599200	3800	*	active_transcr
chrII	5607601	5612600	5000	*	quiescent
chrII	5644001	5648200	4200	*	active_transcr
chrII	5652001	5659400	7400	*	active_transcr
chrII	5688601	5692600	4000	*	active_TSS_gene
chrII	5711801	5716800	5000	*	active_TSS_gene
chrII	5740001	5747400	7400	*	quiescent
chrII	5747601	5751200	3600	*	quiescent
chrII	5759201	5762600	3400	*	quiescent
chrII	5784201	5789400	5200	*	quiescent
chrII	5800801	5804600	3800	*	quiescent
chrII	5810201	5814200	4000	*	PC_repr
chrII	5822201	5827400	5200	*	active_transcr
chrII	5831801	5835600	3800	*	active_transcr
chrII	5849401	5853800	4400	*	quiescent
chrII	5857001	5860600	3600	*	quiescent
chrII	5892201	5898200	6000	*	quiescent
chrII	5911001	5915200	4200	*	active_TSS_gene
chrII	5949201	5952600	3400	*	active_TSS
chrII	5968801	5973200	4400	*	quiescent
chrII	5978801	5988200	9400	*	quiescent
chrII	5990401	5994800	4400	*	PC_repr
chrII	5998801	6002200	3400	*	PC_repr
chrII	6002201	6005600	3400	*	quiescent
chrII	6005801	6014600	8800	*	PC_repr
chrII	6014801	6021200	6400	*	PC_repr
chrII	6036801	6042800	6000	*	quiescent
chrII	6082201	6085400	3200	*	PC_repr
chrII	6091801	6095600	3800	*	active_transcr
chrII	6124201	6127600	3400	*	active_transcr
chrII	6152601	6159800	7200	*	quiescent
chrII	6161801	6169000	7200	*	quiescent
chrII	6172001	6175400	3400	*	quiescent
chrII	6175601	6182800	7200	*	quiescent
chrII	6183201	6186400	3200	*	quiescent
chrII	6189401	6193000	3600	*	quiescent
chrII	6201801	6205200	3400	*	quiescent
chrII	6205601	6208800	3200	*	PC_repr
chrII	6230401	6234400	4000	*	quiescent
chrII	6237401	6241000	3600	*	quiescent
chrII	6283401	6288400	5000	*	quiescent
chrII	6311801	6316000	4200	*	quiescent
chrII	6343001	6346200	3200	*	active_TSS_gene
chrII	6346401	6349800	3400	*	active_TSS_gene
chrII	6429401	6432600	3200	*	PC_repr
chrII	6470801	6474600	3800	*	quiescent
chrII	6478401	6482600	4200	*	inactive_2
chrII	6487801	6493800	6000	*	active_TSS_gene
chrII	6530401	6533600	3200	*	inactive_2
chrII	6542801	6546600	3800	*	Euchrom_1
chrII	6569801	6573600	3800	*	quiescent
chrII	6648201	6652400	4200	*	quiescent
chrII	6655601	6659600	4000	*	quiescent
chrII	6660801	6664400	3600	*	quiescent
chrII	6672601	6675800	3200	*	quiescent
chrII	6695401	6701000	5600	*	quiescent
chrII	6715601	6718800	3200	*	quiescent
chrII	6765801	6769200	3400	*	quiescent
chrII	6782401	6785800	3400	*	active_TSS_gene
chrII	6795001	6799600	4600	*	quiescent
chrII	6817201	6820800	3600	*	inactive_2
chrII	6822201	6830200	8000	*	primed_TSS
chrII	6880401	6884400	4000	*	inactive_2
chrII	6888401	6895400	7000	*	active_TSS_gene
chrII	7011401	7018400	7000	*	active_transcr
chrII	7032801	7037200	4400	*	quiescent
chrII	7038401	7041600	3200	*	Euchrom_1
chrII	7073201	7077200	4000	*	active_TSS_gene
chrII	7099601	7107200	7600	*	active_TSS_gene
chrII	7158201	7161400	3200	*	quiescent
chrII	7210201	7213600	3400	*	quiescent
chrII	7214601	7218200	3600	*	quiescent
chrII	7219001	7227200	8200	*	quiescent
chrII	7238801	7251600	12800	*	quiescent
chrII	7256401	7266800	10400	*	quiescent
chrII	7267001	7271400	4400	*	quiescent
chrII	7295001	7298400	3400	*	active_TSS_gene
chrII	7304801	7308800	4000	*	active_transcr
chrII	7314401	7320600	6200	*	quiescent
chrII	7397401	7400600	3200	*	quiescent
chrII	7400601	7404800	4200	*	inactive_2
chrII	7435401	7439400	4000	*	PC_repr
chrII	7461601	7465200	3600	*	quiescent
chrII	7466001	7469400	3400	*	quiescent
chrII	7488201	7492000	3800	*	quiescent
chrII	7496601	7501400	4800	*	quiescent
chrII	7507001	7514000	7000	*	quiescent
chrII	7516001	7519400	3400	*	PC_repr
chrII	7550401	7554200	3800	*	quiescent
chrII	7558601	7562600	4000	*	quiescent
chrII	7583401	7587800	4400	*	quiescent
chrII	7600401	7606200	5800	*	active_transcr
chrII	7624401	7627600	3200	*	quiescent
chrII	7646801	7650200	3400	*	quiescent
chrII	7669801	7673000	3200	*	active_transcr
chrII	7726401	7729800	3400	*	PC_repr
chrII	7732401	7736200	3800	*	PC_repr
chrII	7736601	7739800	3200	*	PC_repr
chrII	7774201	7784400	10200	*	active_TSS_gene
chrII	7823601	7826800	3200	*	inactive_2
chrII	7828201	7832200	4000	*	quiescent
chrII	7860401	7866400	6000	*	active_TSS_gene
chrII	7905401	7909000	3600	*	quiescent
chrII	7949201	7954200	5000	*	quiescent
chrII	7957601	7962200	4600	*	quiescent
chrII	7987401	7990800	3400	*	quiescent
chrII	8003801	8007000	3200	*	quiescent
chrII	8015801	8020400	4600	*	active_TSS_gene
chrII	8040001	8043200	3200	*	active_TSS_gene
chrII	8116401	8120800	4400	*	Het_1
chrII	8129201	8134800	5600	*	active_TSS_gene
chrII	8137801	8145600	7800	*	active_TSS_gene
chrII	8178801	8182000	3200	*	quiescent
chrII	8183601	8187800	4200	*	active_TSS_gene
chrII	8193001	8197200	4200	*	quiescent
chrII	8207201	8210800	3600	*	quiescent
chrII	8229001	8233000	4000	*	quiescent
chrII	8234001	8238200	4200	*	inactive_2
chrII	8280601	8285800	5200	*	active_TSS_gene
chrII	8315401	8318600	3200	*	quiescent
chrII	8325401	8329000	3600	*	active_TSS_gene
chrII	8386801	8394200	7400	*	inactive_2
chrII	8446201	8449400	3200	*	quiescent
chrII	8457201	8466200	9000	*	active_TSS_gene
chrII	8532401	8536000	3600	*	quiescent
chrII	8549001	8552600	3600	*	quiescent
chrII	8552601	8556000	3400	*	inactive_2
chrII	8569601	8573600	4000	*	active_TSS_gene
chrII	8599601	8606000	6400	*	active_TSS_gene
chrII	8608001	8614800	6800	*	quiescent
chrII	8652801	8657200	4400	*	active_transcr
chrII	8670801	8675000	4200	*	active_transcr
chrII	8757801	8762600	4800	*	quiescent
chrII	8791001	8796400	5400	*	quiescent
chrII	8803401	8806800	3400	*	quiescent
chrII	8823201	8826400	3200	*	quiescent
chrII	8831601	8836200	4600	*	quiescent
chrII	8836401	8840400	4000	*	quiescent
chrII	8895801	8900600	4800	*	Euchrom_1
chrII	8912801	8916000	3200	*	inactive_2
chrII	8927401	8936200	8800	*	active_TSS_gene
chrII	8947801	8951400	3600	*	quiescent
chrII	8951601	8958600	7000	*	quiescent
chrII	8975401	8979000	3600	*	PC_repr
chrII	9101401	9106000	4600	*	Het_1
chrII	9149201	9152400	3200	*	quiescent
chrII	9155201	9158800	3600	*	quiescent
chrII	9171801	9176600	4800	*	active_transcr
chrII	9232001	9235200	3200	*	quiescent
chrII	9261401	9265600	4200	*	inactive_2
chrII	9371601	9375400	3800	*	quiescent
chrII	9376001	9380000	4000	*	quiescent
chrII	9381801	9386200	4400	*	quiescent
chrII	9423001	9432800	9800	*	quiescent
chrII	9468601	9472000	3400	*	inactive_2
chrII	9482801	9487400	4600	*	active_TSS
chrII	9510201	9516000	5800	*	PC_repr
chrII	9526201	9530400	4200	*	quiescent
chrII	9530401	9536800	6400	*	PC_repr
chrII	9545401	9549000	3600	*	PC_repr
chrII	9549601	9553400	3800	*	quiescent
chrII	9622001	9625200	3200	*	active_TSS_gene
chrII	9660801	9664000	3200	*	inactive_2
chrII	9669201	9673800	4600	*	active_transcr
chrII	9687401	9690600	3200	*	quiescent
chrII	9708801	9713600	4800	*	quiescent
chrII	9738601	9748800	10200	*	active_TSS_gene
chrII	9753601	9756800	3200	*	quiescent
chrII	9765001	9768400	3400	*	quiescent
chrII	9782201	9785600	3400	*	quiescent
chrII	9804601	9808000	3400	*	inactive_2
chrII	9810201	9814200	4000	*	PC_repr
chrII	9816401	9819600	3200	*	PC_repr
chrII	9831001	9835200	4200	*	PC_repr
chrII	9836601	9840200	3600	*	PC_repr
chrII	9863401	9867400	4000	*	quiescent
chrII	9877801	9881200	3400	*	quiescent
chrII	9882601	9886200	3600	*	active_transcr
chrII	9886201	9893600	7400	*	active_TSS_gene
chrII	9896801	9905600	8800	*	PC_repr
chrII	9906201	9914200	8000	*	PC_repr
chrII	9934401	9938800	4400	*	active_TSS_gene
chrII	9948801	9955000	6200	*	PC_repr
chrII	9955201	9958600	3400	*	PC_repr
chrII	9968601	9971800	3200	*	active_TSS_gene
chrII	9996801	10000600	3800	*	quiescent
chrII	10004601	10008600	4000	*	quiescent
chrII	10098601	10102800	4200	*	active_TSS_gene
chrII	10112401	10115600	3200	*	PC_repr
chrII	10131601	10134800	3200	*	quiescent
chrII	10150401	10156000	5600	*	PC_repr
chrII	10193401	10197200	3800	*	quiescent
chrII	10210201	10213800	3600	*	PC_repr
chrII	10239601	10246600	7000	*	active_transcr
chrII	10285001	10292000	7000	*	quiescent
chrII	10295401	10300400	5000	*	quiescent
chrII	10307401	10311400	4000	*	PC_repr
chrII	10313001	10323600	10600	*	PC_repr
chrII	10323801	10330800	7000	*	PC_repr
chrII	10354001	10357400	3400	*	inactive_1
chrII	10374801	10378000	3200	*	quiescent
chrII	10400601	10410400	9800	*	quiescent
chrII	10419801	10423000	3200	*	quiescent
chrII	10431201	10436000	4800	*	quiescent
chrII	10445801	10451000	5200	*	active_TSS_gene
chrII	10464801	10471000	6200	*	PC_repr
chrII	10482001	10485600	3600	*	quiescent
chrII	10510601	10515000	4400	*	quiescent
chrII	10542601	10548800	6200	*	active_TSS_gene
chrII	10552601	10563400	10800	*	active_TSS_gene
chrII	10568801	10572200	3400	*	quiescent
chrII	10574401	10578400	4000	*	active_TSS_gene
chrII	10627401	10632400	5000	*	quiescent
chrII	10637201	10644800	7600	*	PC_repr
chrII	10652401	10656000	3600	*	active_transcr
chrII	10659001	10662800	3800	*	active_TSS_gene
chrII	10676401	10679600	3200	*	PC_repr
chrII	10687801	10694800	7000	*	quiescent
chrII	10715001	10724200	9200	*	PC_repr
chrII	10724601	10728200	3600	*	PC_repr
chrII	10738001	10743200	5200	*	quiescent
chrII	10744201	10747600	3400	*	quiescent
chrII	10755801	10759000	3200	*	quiescent
chrII	10762201	10765400	3200	*	quiescent
chrII	10771201	10775400	4200	*	quiescent
chrII	10786401	10792400	6000	*	active_transcr
chrII	10836201	10840400	4200	*	active_transcr
chrII	10855801	10859400	3600	*	active_transcr
chrII	10859401	10863200	3800	*	active_TSS_gene
chrII	10866201	10869800	3600	*	active_TSS_gene
chrII	10905801	10910000	4200	*	PC_repr
chrII	10910201	10917200	7000	*	PC_repr
chrII	10936601	10941600	5000	*	Het_2
chrII	10956601	10959800	3200	*	quiescent
chrII	10967201	10970600	3400	*	quiescent
chrII	10991601	10995000	3400	*	quiescent
chrII	10999801	11003000	3200	*	quiescent
chrII	11040401	11043600	3200	*	active_TSS_gene
chrII	11045601	11049200	3600	*	active_transcr
chrII	11124601	11132600	8000	*	active_TSS_gene
chrII	11189001	11192400	3400	*	quiescent
chrII	11203401	11207800	4400	*	quiescent
chrII	11207801	11211600	3800	*	PC_repr
chrII	11218201	11230800	12600	*	PC_repr
chrII	11235001	11240000	5000	*	active_TSS_gene
chrII	11262801	11268000	5200	*	PC_repr
chrII	11272601	11279600	7000	*	PC_repr
chrII	11290001	11293200	3200	*	active_transcr
chrII	11311801	11315000	3200	*	quiescent
chrII	11321401	11324600	3200	*	PC_repr
chrII	11329401	11335800	6400	*	quiescent
chrII	11337601	11342600	5000	*	PC_repr
chrII	11344601	11347800	3200	*	active_TSS_gene
chrII	11352001	11356800	4800	*	quiescent
chrII	11361001	11365400	4400	*	quiescent
chrII	11376001	11379400	3400	*	quiescent
chrII	11405801	11412200	6400	*	quiescent
chrII	11419001	11423200	4200	*	inactive_2
chrII	11447401	11450800	3400	*	quiescent
chrII	11451401	11454800	3400	*	active_TSS_gene
chrII	11537601	11541200	3600	*	active_TSS_gene
chrII	11650601	11654200	3600	*	active_TSS_gene
chrII	11655601	11658800	3200	*	inactive_2
chrII	11681401	11686200	4800	*	quiescent
chrII	11686401	11690200	3800	*	quiescent
chrII	11713801	11717200	3400	*	quiescent
chrII	11725201	11731800	6600	*	active_TSS_gene
chrII	11743201	11748000	4800	*	active_TSS_gene
chrII	11774401	11779800	5400	*	active_TSS_gene
chrII	11855001	11859400	4400	*	PC_repr
chrII	11865001	11868400	3400	*	active_transcr
chrII	11872601	11881200	8600	*	active_TSS_gene
chrII	11900401	11904400	4000	*	PC_repr
chrII	11910001	11913600	3600	*	active_transcr
chrII	11929201	11932400	3200	*	PC_repr
chrII	11945001	11948800	3800	*	PC_repr
chrII	11949401	11952800	3400	*	quiescent
chrII	11963001	11966200	3200	*	active_transcr
chrII	11975201	11979800	4600	*	active_TSS_gene
chrII	11981201	11991400	10200	*	active_transcr
chrII	12028201	12038400	10200	*	active_transcr
chrII	12060801	12066600	5800	*	quiescent
chrII	12067201	12071400	4200	*	quiescent
chrII	12085201	12088800	3600	*	active_transcr
chrII	12096801	12100200	3400	*	active_transcr
chrII	12103201	12107400	4200	*	active_transcr
chrII	12114601	12118400	3800	*	active_transcr
chrII	12124001	12131200	7200	*	active_transcr
chrII	12133601	12137200	3600	*	active_transcr
chrII	12137401	12148000	10600	*	active_transcr
chrII	12150801	12163200	12400	*	Euchrom_1
chrII	12164801	12168600	3800	*	active_transcr
chrII	12176601	12181200	4600	*	active_transcr
chrII	12186601	12190600	4000	*	quiescent
chrII	12199401	12205200	5800	*	active_transcr
chrII	12205401	12215800	10400	*	active_transcr
chrII	12216001	12221600	5600	*	active_transcr
chrII	12226001	12236600	10600	*	active_transcr
chrII	12243001	12249600	6600	*	PC_repr
chrII	12255201	12258800	3600	*	active_transcr
chrII	12260601	12264800	4200	*	Het_1
chrII	12269201	12279200	10000	*	active_transcr
chrII	12288801	12295200	6400	*	active_transcr
chrII	12312401	12325600	13200	*	PC_repr
chrII	12344401	12348200	3800	*	quiescent
chrII	12359801	12363200	3400	*	quiescent
chrII	12379401	12382600	3200	*	PC_repr
chrII	12383601	12389200	5600	*	PC_repr
chrII	12393401	12396800	3400	*	PC_repr
chrII	12405001	12409000	4000	*	PC_repr
chrII	12413001	12417400	4400	*	PC_repr
chrII	12417801	12423600	5800	*	PC_repr
chrII	12429201	12432600	3400	*	PC_repr
chrII	12447401	12453400	6000	*	PC_repr
chrII	12466601	12470200	3600	*	PC_repr
chrII	12470801	12475400	4600	*	PC_repr
chrII	12482801	12488800	6000	*	PC_repr
chrII	12490201	12494400	4200	*	Het_2
chrII	12502201	12507000	4800	*	PC_repr
chrII	12507401	12512200	4800	*	PC_repr
chrII	12524001	12531400	7400	*	PC_repr
chrII	12546401	12557000	10600	*	PC_repr
chrII	12558801	12562400	3600	*	PC_repr
chrII	12564201	12568200	4000	*	Het_2
chrII	12572401	12575800	3400	*	PC_repr
chrII	12582801	12603200	20400	*	active_transcr
chrII	12605801	12609400	3600	*	Het_2
chrII	12627201	12632600	5400	*	PC_repr
chrII	12640401	12644400	4000	*	PC_repr
chrII	12645001	12648200	3200	*	PC_repr
chrII	12652201	12655400	3200	*	PC_repr
chrII	12655801	12659400	3600	*	PC_repr
chrII	12662601	12666000	3400	*	PC_repr
chrII	12673601	12677000	3400	*	active_transcr
chrII	12681001	12688400	7400	*	active_transcr
chrII	12696401	12701800	5400	*	active_transcr
chrII	12717201	12725200	8000	*	active_transcr
chrII	12726601	12736400	9800	*	active_transcr
chrII	12739801	12746800	7000	*	Het_2
chrII	12756401	12762600	6200	*	PC_repr
chrII	12770401	12773800	3400	*	active_transcr
chrII	12801201	12804800	3600	*	active_transcr
chrII	12812001	12815200	3200	*	inactive_1
chrII	12825001	12828600	3600	*	PC_repr
chrII	12839601	12845200	5600	*	PC_repr
chrII	12851201	12855000	3800	*	PC_repr
chrII	12868601	12871800	3200	*	active_transcr
chrII	12872001	12878000	6000	*	active_transcr
chrII	12897001	12904600	7600	*	PC_repr
chrII	12906201	12911000	4800	*	PC_repr
chrII	12916601	12923200	6600	*	active_TSS_gene
chrII	12932401	12937800	5400	*	PC_repr
chrII	12949001	12952600	3600	*	PC_repr
chrII	13111801	13116400	4600	*	active_transcr
chrII	13127201	13131000	3800	*	PC_repr
chrII	13157601	13161000	3400	*	active_transcr
chrII	13168201	13172400	4200	*	PC_repr
chrII	13204801	13208200	3400	*	active_transcr
chrII	13209601	13213600	4000	*	Euchrom_1
chrII	13219401	13226400	7000	*	PC_repr
chrII	13230801	13235400	4600	*	PC_repr
chrII	13244401	13250000	5600	*	Het_2
chrII	13250401	13259600	9200	*	Het_2
chrII	13271401	13275800	4400	*	PC_repr
chrII	13278801	13285000	6200	*	PC_repr
chrII	13304601	13309200	4600	*	quiescent
chrII	13318601	13325000	6400	*	active_transcr
chrII	13325601	13329400	3800	*	active_transcr
chrII	13349401	13357800	8400	*	PC_repr
chrII	13370001	13379200	9200	*	active_transcr
chrII	13379401	13383200	3800	*	active_transcr
chrII	13386801	13392400	5600	*	active_transcr
chrII	13392601	13396000	3400	*	active_transcr
chrII	13397601	13405800	8200	*	active_transcr
chrII	13409201	13417800	8600	*	Euchrom_1
chrII	13426201	13429400	3200	*	Euchrom_1
chrII	13429401	13433400	4000	*	quiescent
chrII	13435001	13440600	5600	*	active_transcr
chrII	13448201	13451400	3200	*	active_transcr
chrII	13451601	13455800	4200	*	active_transcr
chrII	13479001	13482600	3600	*	PC_repr
chrII	13482601	13485800	3200	*	Het_2
chrII	13490201	13494200	4000	*	active_transcr
chrII	13508201	13516400	8200	*	Het_2
chrII	13526601	13530400	3800	*	Euchrom_1
chrII	13546401	13550000	3600	*	active_transcr
chrII	13550401	13560600	10200	*	active_transcr
chrII	13561001	13574400	13400	*	active_transcr
chrII	13576201	13583800	7600	*	active_transcr
chrII	13588001	13593400	5400	*	Het_2
chrII	13600401	13603600	3200	*	Het_1
chrII	13628401	13632200	3800	*	PC_repr
chrII	13686001	13689600	3600	*	active_transcr
chrII	13713801	13719800	6000	*	PC_repr
chrII	13728001	13731200	3200	*	active_transcr
chrII	13735201	13739000	3800	*	active_TSS
chrII	13742401	13747800	5400	*	active_transcr
chrII	13782801	13786600	3800	*	PC_repr
chrII	13789401	13793600	4200	*	PC_repr
chrII	13799601	13803000	3400	*	PC_repr
chrII	13817801	13822000	4200	*	quiescent
chrII	13824801	13828200	3400	*	quiescent
chrII	13843001	13847400	4400	*	quiescent
chrII	13873601	13879400	5800	*	active_transcr
chrII	13882401	13886000	3600	*	active_transcr
chrII	13934601	13938200	3600	*	PC_repr
chrII	13941601	13945200	3600	*	PC_repr
chrII	13997401	14001200	3800	*	PC_repr
chrII	14024201	14027400	3200	*	Het_1
chrII	14067401	14074000	6600	*	active_transcr
chrII	14074801	14078400	3600	*	Euchrom_2
chrII	14083401	14086600	3200	*	active_transcr
chrII	14110801	14114400	3600	*	PC_repr
chrII	14125401	14129200	3800	*	active_transcr
chrII	14129201	14132400	3200	*	Euchrom_2
chrII	14132401	14135600	3200	*	active_transcr
chrII	14145601	14150600	5000	*	Het_1
chrII	14161601	14166200	4600	*	active_transcr
chrII	14177001	14182600	5600	*	PC_repr
chrII	14191801	14195600	3800	*	PC_repr
chrII	14200601	14204600	4000	*	PC_repr
chrII	14206401	14209800	3400	*	inactive_1
chrII	14226601	14230000	3400	*	active_transcr
chrII	14247401	14251400	4000	*	active_TSS_gene
chrII	14279201	14283800	4600	*	active_transcr
chrII	14301801	14305600	3800	*	quiescent
chrII	14306001	14310000	4000	*	quiescent
chrII	14310801	14317600	6800	*	Het_1
chrII	14341001	14344600	3600	*	active_transcr
chrII	14344801	14348600	3800	*	active_transcr
chrII	14367201	14370400	3200	*	Euchrom_1
chrII	14422801	14426200	3400	*	Het_1
chrII	14453001	14457400	4400	*	quiescent
chrII	14480201	14483800	3600	*	Het_1
chrII	14507401	14511200	3800	*	PC_repr
chrII	14529201	14532400	3200	*	active_transcr
chrII	14582201	14586800	4600	*	PC_repr
chrII	14635801	14640800	5000	*	quiescent
chrII	14650401	14656000	5600	*	PC_repr
chrII	14656001	14659800	3800	*	Het_2
chrII	14666801	14670200	3400	*	Het_1
chrII	14688001	14693200	5200	*	quiescent
chrII	14699001	14703000	4000	*	PC_repr
chrII	14711201	14718000	6800	*	quiescent
chrII	14718401	14725400	7000	*	quiescent
chrII	14756001	14761200	5200	*	Euchrom_1
chrII	14762001	14765600	3600	*	Het_1
chrII	14769401	14773200	3800	*	Euchrom_1
chrII	14774401	14778000	3600	*	active_transcr
chrII	14795201	14798800	3600	*	active_TSS_gene
chrII	14806001	14809400	3400	*	PC_repr
chrII	14858401	14863800	5400	*	active_transcr
chrII	14866001	14873000	7000	*	active_transcr
chrII	14894001	14898800	4800	*	PC_repr
chrII	14899001	14907800	8800	*	PC_repr
chrII	14908601	14914800	6200	*	PC_repr
chrII	14917001	14922800	5800	*	PC_repr
chrII	14925201	14928600	3400	*	PC_repr
chrII	14929001	14935600	6600	*	PC_repr
chrII	14939001	14946600	7600	*	PC_repr
chrII	14947201	14950400	3200	*	PC_repr
chrII	14956001	14959800	3800	*	PC_repr
chrII	14972201	14976800	4600	*	active_transcr
chrII	15028601	15035400	6800	*	active_transcr
chrII	15035601	15039400	3800	*	active_transcr
chrII	15052401	15058200	5800	*	quiescent
chrII	15064801	15069800	5000	*	active_transcr
chrII	15080601	15084600	4000	*	PC_repr
chrII	15090201	15095400	5200	*	active_transcr
chrII	15164201	15167600	3400	*	inactive_2
chrII	15198001	15201800	3800	*	inactive_2
chrII	15204801	15209000	4200	*	primed_TSS
chrII	15239201	15243000	3800	*	Euchrom_2
chrII	15248801	15253200	4400	*	inactive_2
chrIV	201	5400	5200	*	quiescent
chrIV	9001	12800	3800	*	quiescent
chrIV	13201	17400	4200	*	quiescent
chrIV	17601	23400	5800	*	quiescent
chrIV	24401	30200	5800	*	quiescent
chrIV	30401	34800	4400	*	quiescent
chrIV	35001	42200	7200	*	quiescent
chrIV	54801	58200	3400	*	inactive_1
chrIV	74001	78600	4600	*	inactive_2
chrIV	79801	84000	4200	*	inactive_2
chrIV	87001	97400	10400	*	inactive_2
chrIV	97801	101000	3200	*	inactive_2
chrIV	103801	111800	8000	*	inactive_2
chrIV	139401	142600	3200	*	Het_2
chrIV	207001	210400	3400	*	active_transcr
chrIV	221201	224800	3600	*	quiescent
chrIV	311601	315400	3800	*	PC_repr
chrIV	349001	352800	3800	*	PC_repr
chrIV	364001	367400	3400	*	active_TSS_gene
chrIV	378201	385200	7000	*	active_TSS_gene
chrIV	385801	391800	6000	*	active_TSS_gene
chrIV	393801	397200	3400	*	active_TSS_gene
chrIV	431201	439600	8400	*	PC_repr
chrIV	463001	467400	4400	*	PC_repr
chrIV	485201	489400	4200	*	quiescent
chrIV	492201	495800	3600	*	PC_repr
chrIV	514201	518800	4600	*	active_transcr
chrIV	527201	531000	3800	*	Het_2
chrIV	584401	589000	4600	*	PC_repr
chrIV	606601	609800	3200	*	PC_repr
chrIV	639601	643200	3600	*	PC_repr
chrIV	655001	658800	3800	*	active_TSS_gene
chrIV	688801	692200	3400	*	quiescent
chrIV	692201	695600	3400	*	PC_repr
chrIV	702001	707200	5200	*	quiescent
chrIV	717601	724800	7200	*	PC_repr
chrIV	724801	728200	3400	*	quiescent
chrIV	732601	738000	5400	*	PC_repr
chrIV	752401	759600	7200	*	PC_repr
chrIV	773801	777000	3200	*	active_transcr
chrIV	797601	802600	5000	*	active_transcr
chrIV	802801	806400	3600	*	active_transcr
chrIV	848801	852600	3800	*	active_transcr
chrIV	861201	866200	5000	*	PC_repr
chrIV	875601	882200	6600	*	active_transcr
chrIV	890601	906600	16000	*	quiescent
chrIV	907001	911400	4400	*	quiescent
chrIV	913601	921200	7600	*	Het_2
chrIV	922801	934200	11400	*	PC_repr
chrIV	935001	943600	8600	*	PC_repr
chrIV	943801	949000	5200	*	PC_repr
chrIV	952801	957400	4600	*	quiescent
chrIV	959601	972200	12600	*	active_transcr
chrIV	972801	977400	4600	*	active_transcr
chrIV	993001	998200	5200	*	active_transcr
chrIV	998401	1008800	10400	*	active_transcr
chrIV	1010001	1013800	3800	*	active_TSS_gene
chrIV	1013801	1017200	3400	*	active_transcr
chrIV	1044401	1048800	4400	*	Het_1
chrIV	1054001	1058000	4000	*	active_TSS_gene
chrIV	1058001	1061200	3200	*	quiescent
chrIV	1069401	1074400	5000	*	Het_1
chrIV	1079401	1091600	12200	*	active_transcr
chrIV	1095401	1099600	4200	*	active_transcr
chrIV	1109401	1124800	15400	*	PC_repr
chrIV	1136601	1140800	4200	*	Het_2
chrIV	1140801	1147400	6600	*	PC_repr
chrIV	1147401	1150600	3200	*	quiescent
chrIV	1150601	1154200	3600	*	PC_repr
chrIV	1156601	1167600	11000	*	PC_repr
chrIV	1172201	1177200	5000	*	active_transcr
chrIV	1182401	1185600	3200	*	active_transcr
chrIV	1192601	1196000	3400	*	active_transcr
chrIV	1210401	1213600	3200	*	Het_1
chrIV	1217001	1220400	3400	*	PC_repr
chrIV	1233201	1237400	4200	*	active_transcr
chrIV	1289201	1296800	7600	*	active_transcr
chrIV	1311001	1324200	13200	*	active_transcr
chrIV	1332801	1336000	3200	*	Euchrom_1
chrIV	1363801	1369600	5800	*	PC_repr
chrIV	1378001	1381600	3600	*	PC_repr
chrIV	1390601	1395400	4800	*	quiescent
chrIV	1398801	1402000	3200	*	PC_repr
chrIV	1408401	1413000	4600	*	active_transcr
chrIV	1413201	1419400	6200	*	active_transcr
chrIV	1442201	1446000	3800	*	Euchrom_1
chrIV	1453601	1457400	3800	*	active_TSS
chrIV	1480801	1488200	7400	*	PC_repr
chrIV	1532801	1536600	3800	*	PC_repr
chrIV	1562601	1566400	3800	*	Het_2
chrIV	1570601	1575400	4800	*	active_transcr
chrIV	1590401	1593600	3200	*	active_transcr
chrIV	1631601	1636200	4600	*	PC_repr
chrIV	1673801	1679000	5200	*	PC_repr
chrIV	1681801	1685600	3800	*	PC_repr
chrIV	1691001	1694400	3400	*	PC_repr
chrIV	1702201	1705600	3400	*	PC_repr
chrIV	1708201	1711600	3400	*	active_TSS_gene
chrIV	1723001	1727200	4200	*	PC_repr
chrIV	1733601	1737400	3800	*	active_transcr
chrIV	1746401	1750000	3600	*	active_transcr
chrIV	1777601	1783400	5800	*	Het_1
chrIV	1786001	1790600	4600	*	PC_repr
chrIV	1791001	1797800	6800	*	PC_repr
chrIV	1808001	1812600	4600	*	PC_repr
chrIV	1833801	1837000	3200	*	quiescent
chrIV	1849801	1857400	7600	*	Het_1
chrIV	1862801	1866400	3600	*	active_transcr
chrIV	1902401	1907200	4800	*	inactive_1
chrIV	1911801	1915400	3600	*	PC_repr
chrIV	1936201	1941400	5200	*	active_transcr
chrIV	1941401	1945000	3600	*	Euchrom_1
chrIV	1945001	1949800	4800	*	active_transcr
chrIV	1957801	1961000	3200	*	active_transcr
chrIV	1981801	1985200	3400	*	Euchrom_1
chrIV	1985201	1989800	4600	*	active_transcr
chrIV	1991201	1998600	7400	*	active_transcr
chrIV	1999201	2005200	6000	*	active_transcr
chrIV	2005601	2014000	8400	*	active_transcr
chrIV	2017201	2023400	6200	*	active_transcr
chrIV	2023601	2029400	5800	*	active_transcr
chrIV	2040601	2044200	3600	*	Het_2
chrIV	2049601	2053000	3400	*	quiescent
chrIV	2054801	2059600	4800	*	PC_repr
chrIV	2060001	2072200	12200	*	PC_repr
chrIV	2101201	2107600	6400	*	PC_repr
chrIV	2108001	2111800	3800	*	PC_repr
chrIV	2114401	2119000	4600	*	PC_repr
chrIV	2119401	2122800	3400	*	PC_repr
chrIV	2123201	2127000	3800	*	PC_repr
chrIV	2127801	2134000	6200	*	PC_repr
chrIV	2136801	2140400	3600	*	PC_repr
chrIV	2140601	2156800	16200	*	PC_repr
chrIV	2158401	2170400	12000	*	PC_repr
chrIV	2170601	2176600	6000	*	PC_repr
chrIV	2179201	2183200	4000	*	active_transcr
chrIV	2188401	2192400	4000	*	active_transcr
chrIV	2196801	2203000	6200	*	active_transcr
chrIV	2214601	2218000	3400	*	Het_1
chrIV	2224001	2228400	4400	*	active_transcr
chrIV	2239201	2242600	3400	*	PC_repr
chrIV	2264401	2268800	4400	*	active_transcr
chrIV	2269001	2275400	6400	*	active_transcr
chrIV	2279601	2284200	4600	*	active_TSS
chrIV	2286201	2298400	12200	*	PC_repr
chrIV	2298401	2302000	3600	*	quiescent
chrIV	2302001	2305400	3400	*	PC_repr
chrIV	2308401	2315400	7000	*	active_transcr
chrIV	2318401	2329800	11400	*	Het_1
chrIV	2334401	2340400	6000	*	active_transcr
chrIV	2349801	2353600	3800	*	active_transcr
chrIV	2354801	2360800	6000	*	active_transcr
chrIV	2364601	2368400	3800	*	Euchrom_1
chrIV	2379801	2384800	5000	*	active_transcr
chrIV	2414401	2428800	14400	*	PC_repr
chrIV	2429201	2432800	3600	*	PC_repr
chrIV	2435201	2443600	8400	*	PC_repr
chrIV	2451001	2461400	10400	*	PC_repr
chrIV	2469001	2474200	5200	*	PC_repr
chrIV	2480401	2485200	4800	*	Het_2
chrIV	2486601	2491200	4600	*	Het_2
chrIV	2497601	2500800	3200	*	active_transcr
chrIV	2500801	2506000	5200	*	Euchrom_1
chrIV	2509601	2513000	3400	*	active_transcr
chrIV	2519001	2526000	7000	*	active_transcr
chrIV	2540201	2543800	3600	*	PC_repr
chrIV	2544401	2551800	7400	*	PC_repr
chrIV	2592201	2596800	4600	*	Het_2
chrIV	2609801	2613200	3400	*	active_TSS_gene
chrIV	2619201	2623200	4000	*	PC_repr
chrIV	2623801	2628200	4400	*	PC_repr
chrIV	2639801	2643400	3600	*	active_TSS_gene
chrIV	2645401	2649400	4000	*	Euchrom_1
chrIV	2666801	2671600	4800	*	active_TSS_gene
chrIV	2688401	2694400	6000	*	active_transcr
chrIV	2696001	2700000	4000	*	active_transcr
chrIV	2719801	2725200	5400	*	active_transcr
chrIV	2766401	2770800	4400	*	PC_repr
chrIV	2788601	2792800	4200	*	active_transcr
chrIV	2802001	2806200	4200	*	Het_1
chrIV	2834601	2840200	5600	*	Het_2
chrIV	2842401	2848400	6000	*	PC_repr
chrIV	2865401	2870400	5000	*	PC_repr
chrIV	2889801	2893800	4000	*	active_TSS_gene
chrIV	2895001	2898200	3200	*	Het_1
chrIV	2912601	2918200	5600	*	Het_1
chrIV	2918201	2921800	3600	*	Euchrom_1
chrIV	2921801	2926800	5000	*	active_transcr
chrIV	2953801	2959600	5800	*	PC_repr
chrIV	2961001	2966000	5000	*	PC_repr
chrIV	2987001	2990200	3200	*	active_transcr
chrIV	3015601	3018800	3200	*	PC_repr
chrIV	3019601	3022800	3200	*	PC_repr
chrIV	3023001	3027000	4000	*	PC_repr
chrIV	3032801	3040600	7800	*	active_transcr
chrIV	3068201	3072800	4600	*	Het_1
chrIV	3084201	3090400	6200	*	PC_repr
chrIV	3090801	3094400	3600	*	PC_repr
chrIV	3097801	3101000	3200	*	PC_repr
chrIV	3105401	3112000	6600	*	Het_1
chrIV	3148801	3154400	5600	*	PC_repr
chrIV	3178601	3183200	4600	*	PC_repr
chrIV	3187201	3192800	5600	*	PC_repr
chrIV	3200201	3204600	4400	*	PC_repr
chrIV	3214201	3221200	7000	*	active_transcr
chrIV	3254001	3257600	3600	*	Het_1
chrIV	3259201	3262600	3400	*	Euchrom_1
chrIV	3283001	3286800	3800	*	Het_2
chrIV	3287201	3290400	3200	*	Het_2
chrIV	3324801	3329800	5000	*	PC_repr
chrIV	3372801	3382400	9600	*	active_transcr
chrIV	3387201	3390800	3600	*	quiescent
chrIV	3399401	3402600	3200	*	active_TSS_gene
chrIV	3405201	3410600	5400	*	PC_repr
chrIV	3414801	3418200	3400	*	PC_repr
chrIV	3421001	3425200	4200	*	PC_repr
chrIV	3426201	3433800	7600	*	PC_repr
chrIV	3434201	3438000	3800	*	PC_repr
chrIV	3438001	3441600	3600	*	Het_2
chrIV	3448601	3455600	7000	*	PC_repr
chrIV	3465801	3469000	3200	*	quiescent
chrIV	3506801	3515000	8200	*	active_transcr
chrIV	3518001	3521800	3800	*	active_TSS_gene
chrIV	3538401	3541800	3400	*	quiescent
chrIV	3560801	3564200	3400	*	quiescent
chrIV	3568801	3574200	5400	*	PC_repr
chrIV	3574401	3578000	3600	*	PC_repr
chrIV	3593001	3598200	5200	*	active_transcr
chrIV	3619201	3623000	3800	*	PC_repr
chrIV	3630001	3633400	3400	*	quiescent
chrIV	3640001	3645600	5600	*	quiescent
chrIV	3657001	3661600	4600	*	PC_repr
chrIV	3662801	3666400	3600	*	PC_repr
chrIV	3666801	3670200	3400	*	PC_repr
chrIV	3688401	3694000	5600	*	active_transcr
chrIV	3700001	3704000	4000	*	PC_repr
chrIV	3716001	3721000	5000	*	active_transcr
chrIV	3754001	3757200	3200	*	PC_repr
chrIV	3758801	3763200	4400	*	PC_repr
chrIV	3767001	3770800	3800	*	quiescent
chrIV	3772001	3779400	7400	*	quiescent
chrIV	3793401	3799200	5800	*	Het_2
chrIV	3810401	3813600	3200	*	active_transcr
chrIV	3830401	3833800	3400	*	PC_repr
chrIV	3868401	3872000	3600	*	quiescent
chrIV	3881001	3887400	6400	*	PC_repr
chrIV	3887601	3891200	3600	*	PC_repr
chrIV	3897001	3903200	6200	*	PC_repr
chrIV	3905401	3909600	4200	*	PC_repr
chrIV	3910801	3915800	5000	*	PC_repr
chrIV	3916201	3920400	4200	*	PC_repr
chrIV	3936001	3941200	5200	*	PC_repr
chrIV	3941601	3945000	3400	*	PC_repr
chrIV	3951201	3956200	5000	*	Het_2
chrIV	3962001	3967800	5800	*	PC_repr
chrIV	3998001	4005600	7600	*	Het_2
chrIV	4008801	4014000	5200	*	Het_2
chrIV	4031001	4037600	6600	*	Het_1
chrIV	4043201	4047200	4000	*	active_transcr
chrIV	4051401	4055400	4000	*	Het_1
chrIV	4088401	4092600	4200	*	active_transcr
chrIV	4097601	4105800	8200	*	active_transcr
chrIV	4109601	4112800	3200	*	PC_repr
chrIV	4127801	4135200	7400	*	Het_2
chrIV	4162401	4167000	4600	*	Het_2
chrIV	4172601	4176400	3800	*	active_transcr
chrIV	4180401	4184800	4400	*	quiescent
chrIV	4196001	4199600	3600	*	Het_1
chrIV	4210801	4215200	4400	*	active_TSS
chrIV	4221601	4227400	5800	*	Het_1
chrIV	4228601	4231800	3200	*	Het_2
chrIV	4238801	4243600	4800	*	Het_1
chrIV	4250001	4254200	4200	*	active_transcr
chrIV	4260401	4264400	4000	*	PC_repr
chrIV	4265201	4274200	9000	*	PC_repr
chrIV	4275801	4279000	3200	*	quiescent
chrIV	4285801	4290400	4600	*	PC_repr
chrIV	4295201	4298800	3600	*	PC_repr
chrIV	4313401	4316800	3400	*	active_transcr
chrIV	4322801	4327000	4200	*	PC_repr
chrIV	4328201	4331400	3200	*	PC_repr
chrIV	4339201	4344200	5000	*	PC_repr
chrIV	4348001	4352000	4000	*	quiescent
chrIV	4352401	4356000	3600	*	quiescent
chrIV	4358601	4362200	3600	*	active_TSS_gene
chrIV	4365801	4369000	3200	*	active_transcr
chrIV	4369201	4373000	3800	*	active_transcr
chrIV	4373801	4380200	6400	*	active_transcr
chrIV	4387401	4393600	6200	*	active_TSS_gene
chrIV	4403801	4407400	3600	*	primed_TSS
chrIV	4421201	4424800	3600	*	inactive_1
chrIV	4424801	4428600	3800	*	PC_repr
chrIV	4446001	4450200	4200	*	active_TSS_gene
chrIV	4473001	4477200	4200	*	active_TSS
chrIV	4483001	4486800	3800	*	quiescent
chrIV	4493801	4497200	3400	*	PC_repr
chrIV	4543801	4547600	3800	*	quiescent
chrIV	4549201	4552600	3400	*	active_transcr
chrIV	4562801	4566000	3200	*	quiescent
chrIV	4567201	4570400	3200	*	quiescent
chrIV	4574401	4578000	3600	*	quiescent
chrIV	4579601	4584600	5000	*	PC_repr
chrIV	4585001	4588400	3400	*	quiescent
chrIV	4592601	4597200	4600	*	PC_repr
chrIV	4597201	4601000	3800	*	quiescent
chrIV	4602001	4607400	5400	*	PC_repr
chrIV	4611001	4614800	3800	*	PC_repr
chrIV	4626601	4632000	5400	*	PC_repr
chrIV	4650801	4654000	3200	*	active_TSS_gene
chrIV	4683401	4686600	3200	*	PC_repr
chrIV	4709401	4713400	4000	*	active_TSS_gene
chrIV	4716001	4720600	4600	*	quiescent
chrIV	4745801	4750000	4200	*	active_TSS_gene
chrIV	4767801	4771600	3800	*	Het_2
chrIV	4817801	4821400	3600	*	quiescent
chrIV	4835401	4839000	3600	*	quiescent
chrIV	4847401	4851800	4400	*	quiescent
chrIV	4855601	4871600	16000	*	PC_repr
chrIV	4873201	4876400	3200	*	PC_repr
chrIV	4876601	4880200	3600	*	PC_repr
chrIV	4886401	4891200	4800	*	PC_repr
chrIV	4892801	4897800	5000	*	PC_repr
chrIV	4901201	4906200	5000	*	PC_repr
chrIV	4908401	4918800	10400	*	PC_repr
chrIV	4921201	4927800	6600	*	quiescent
chrIV	4929401	4932600	3200	*	quiescent
chrIV	4933001	4939000	6000	*	quiescent
chrIV	4950201	4957000	6800	*	quiescent
chrIV	4972201	4975400	3200	*	PC_repr
chrIV	4977801	4987200	9400	*	PC_repr
chrIV	4990801	4996400	5600	*	PC_repr
chrIV	4997401	5006200	8800	*	PC_repr
chrIV	5006601	5015600	9000	*	PC_repr
chrIV	5033201	5036600	3400	*	PC_repr
chrIV	5063801	5069200	5400	*	PC_repr
chrIV	5069601	5073000	3400	*	PC_repr
chrIV	5083601	5089400	5800	*	active_TSS_gene
chrIV	5107801	5111000	3200	*	quiescent
chrIV	5122601	5127600	5000	*	quiescent
chrIV	5213601	5221200	7600	*	quiescent
chrIV	5231201	5235000	3800	*	quiescent
chrIV	5235401	5245400	10000	*	quiescent
chrIV	5245801	5249800	4000	*	quiescent
chrIV	5252601	5257600	5000	*	PC_repr
chrIV	5276001	5279600	3600	*	quiescent
chrIV	5280401	5286400	6000	*	PC_repr
chrIV	5292401	5299000	6600	*	PC_repr
chrIV	5306001	5310200	4200	*	PC_repr
chrIV	5311001	5314200	3200	*	PC_repr
chrIV	5324401	5327800	3400	*	quiescent
chrIV	5328001	5334200	6200	*	quiescent
chrIV	5347601	5354200	6600	*	quiescent
chrIV	5367401	5372600	5200	*	active_TSS_gene
chrIV	5378001	5382000	4000	*	quiescent
chrIV	5392001	5396400	4400	*	active_TSS_gene
chrIV	5403401	5406600	3200	*	PC_repr
chrIV	5437401	5448000	10600	*	PC_repr
chrIV	5451801	5457600	5800	*	PC_repr
chrIV	5458401	5461600	3200	*	PC_repr
chrIV	5474001	5477600	3600	*	PC_repr
chrIV	5478401	5483200	4800	*	PC_repr
chrIV	5518001	5521200	3200	*	quiescent
chrIV	5528401	5533800	5400	*	quiescent
chrIV	5537201	5545000	7800	*	active_TSS_gene
chrIV	5563601	5568400	4800	*	quiescent
chrIV	5613801	5617400	3600	*	quiescent
chrIV	5617401	5622000	4600	*	PC_repr
chrIV	5629601	5633000	3400	*	PC_repr
chrIV	5651201	5656600	5400	*	active_TSS_gene
chrIV	5662001	5665200	3200	*	active_TSS_gene
chrIV	5678001	5681200	3200	*	PC_repr
chrIV	5691601	5694800	3200	*	quiescent
chrIV	5696001	5699600	3600	*	active_transcr
chrIV	5718801	5722000	3200	*	quiescent
chrIV	5722201	5725400	3200	*	quiescent
chrIV	5725601	5729400	3800	*	quiescent
chrIV	5750001	5753400	3400	*	active_TSS
chrIV	5767401	5771800	4400	*	quiescent
chrIV	5799801	5804000	4200	*	PC_repr
chrIV	5828601	5832200	3600	*	quiescent
chrIV	5838001	5843600	5600	*	quiescent
chrIV	5867801	5871400	3600	*	quiescent
chrIV	5883001	5887600	4600	*	PC_repr
chrIV	5908201	5912400	4200	*	quiescent
chrIV	5912401	5916400	4000	*	PC_repr
chrIV	5933001	5936800	3800	*	quiescent
chrIV	5940401	5943800	3400	*	active_TSS_gene
chrIV	5944201	5947800	3600	*	active_TSS_gene
chrIV	5953401	5956800	3400	*	quiescent
chrIV	5963801	5968200	4400	*	inactive_2
chrIV	5990001	5995200	5200	*	PC_repr
chrIV	6005601	6009000	3400	*	Het_2
chrIV	6017201	6020800	3600	*	quiescent
chrIV	6020801	6025000	4200	*	PC_repr
chrIV	6025001	6028800	3800	*	quiescent
chrIV	6037801	6046200	8400	*	PC_repr
chrIV	6047601	6052200	4600	*	quiescent
chrIV	6061801	6067000	5200	*	quiescent
chrIV	6110801	6114600	3800	*	quiescent
chrIV	6134801	6139400	4600	*	PC_repr
chrIV	6165801	6169000	3200	*	PC_repr
[truncated: 3,447 more rows]
